# Supplementary material for: A low-cost genomics workflow enables isolate screening and strain-level analyses within microbiomes
Source: Genome Biol. 2022 Oct 12;23:212. doi: 10.1186/s13059-022-02777-w (PMC9558970; doi:10.1186/s13059-022-02777-w)
Supplement: Supplementary file 3 — Additional file 3. Isolate taxonomic information, genome assembly statistics, and other metadata. [file 13059_2022_2777_MOESM3_ESM.csv]

Sample	Completeness	Contamination	Extraction_conc	Library_conc	Yield	Reads	Plate	Assembly	estimated_genome_size	original_read_total	original_total_bp	total_contig	contigs_greater_1k	n50_contig_length	total_contig_length	rank	reason	taxonomy_gtdb	taxonomy_sourmash	SSU	SSU_seq	SSU_haplotype	EBI_fastq_accession
YS-30_A1_c30e5675			0.2532865402870869	0.23	24764.0	82.0	YS-30	05_Not assembled												None			ERS11543307
YS-30_A2_c5c2054c			0.6272473606995944	0.64	694600.0	2300.0	YS-30	05_Not assembled												None			ERS11543311
YS-30_A3_2cf00fd2			0.20495929580300887	0.05	57984.0	192.0	YS-30	05_Not assembled												None			ERS11543312
YS-30_A4_04cb1f4c			0.2213560394672497	0.36	50736.0	168.0	YS-30	05_Not assembled												None			ERS11543313
YS-30_A5_e751b90b			0.9586341800189856	0.42	497998.0	1649.0	YS-30	05_Not assembled												None			ERS11543314
YS-30_A6_c61a8d51			0.25299887811753874	0.2	10570.0	35.0	YS-30	05_Not assembled												None			ERS11543315
YS-30_A7_b01c4746	99.63	0.0	2.884244742973851	3.03	158516176.0	524888.0	YS-30	01_High	3437330.0	1049776.0	158516176.0	74.0	67.0	121876.0	3147720.0	bronze	Low coverage (40.39x, expect >= 50.0x)	d__Bacteria;p__Firmicutes;c__Bacilli;o__Lactobacillales;f__Enterococcaceae;g__Enterococcus_B;s__Enterococcus_B hirae	d__Bacteria;p__Firmicutes;c__Bacilli;o__Lactobacillales;f__Enterococcaceae;g__Enterococcus_B;s__Enterococcus_B hirae	Single	gacgaacgctggcggcgtgcctaatacatgcaagtcgaacgcttctttttccaccggagcttgctccaccggaaaaagaggagtggcgaacgggtgagtaacacgtgggtaacctgcccatcagaaggggataacacttggaaacaggtgctaataccgtataacaatcgaaaccgcatggttttgatttgaaaggcgctttcgggtgtcgctgatggatggacccgcggtgcattagctagttggtgaggtaacggctcaccaaggcgacgatgcatagccgacctgagagggtgatcggccacattgggactgagacacggcccaaactcctacgggaggcagcagtagggaatcttcggcaatggacgaaagtctgaccgagcaacgccgcgtgag…	194	ERS11543316
YS-30_A8_3482fbde			0.3306676638955211	0.22	4228.0	14.0	YS-30	05_Not assembled												None			ERS11543317
YS-30_A9_e36734f2			0.187699565630124	0.5	68252.0	226.0	YS-30	05_Not assembled												None			ERS11543318
YS-30_A10_c689b01b			0.1937404711906337	0.91	42884.0	142.0	YS-30	05_Not assembled												None			ERS11543308
YS-30_A11_e5d83e87			0.050484710755688514	0.3	20838.0	69.0	YS-30	05_Not assembled												None			ERS11543309
YS-30_A12_25ec6634			-0.0021574662716106205	0.08	32616.0	108.0	YS-30	05_Not assembled												None			ERS11543310
YS-30_B1_46db4a56			1.5779708310560077	0.89	906.0	3.0	YS-30	05_Not assembled												None			ERS11543319
YS-30_B2_a08973a0			0.20869890400713398	0.35	110834.0	367.0	YS-30	05_Not assembled												None			ERS11543323
YS-30_B3_0922fa42			0.24149239133561545	0.66	69158.0	229.0	YS-30	05_Not assembled												None			ERS11543324
YS-30_B4_67bc0036			0.2527112159479907	1.16	7402624.0	24512.0	YS-30	05_Not assembled											d__Bacteria;p__Firmicutes;c__Bacilli;o__Staphylococcales;f__Staphylococcaceae;g__Staphylococcus;s__Staphylococcus saprophyticus	None			ERS11543325
YS-30_B5_2424130a			0.3873371112964934	4.33	111740.0	370.0	YS-30	05_Not assembled												None			ERS11543326
YS-30_B6_09f9063e			0.3145585824008285	0.38	200528.0	664.0	YS-30	05_Not assembled												None			ERS11543327
YS-30_B7_2c57ceb6			0.28579236544602016	1.07	986332.0	3266.0	YS-30	05_Not assembled												None			ERS11543328
YS-30_B8_700ba8a2			1.9467537324166495	0.72	8154.0	27.0	YS-30	05_Not assembled												None			ERS11543329
YS-30_B9_682b5289			0.07810027903230446	2.08	3362468.0	11134.0	YS-30	05_Not assembled											d__Bacteria;p__Firmicutes;c__Bacilli;o__Staphylococcales;f__Staphylococcaceae;g__Staphylococcus;s__Staphylococcus saprophyticus	None			ERS11543330
YS-30_B10_685c3fc2	100.0	108.33	0.6810401864050858	4.42	306564126.0	1015113.0	YS-30	04_Contaminated	9040320.0	2030226.0	306564126.0	869.0	785.0	19755.0	8227633.0	exclude	Too many contigs (869, expect <= 500)		d__Bacteria;p__Firmicutes;c__Bacilli;o__;f__;g__;s__	None			ERS11543320
YS-30_B11_1dff7895	99.45	0.0	0.16238529470989269	3.0	273055112.0	904156.0	YS-30	01_High	4021660.0	1808312.0	273055112.0	24.0	22.0	458851.0	2563145.0	silver	Low coverage (54.48x, expect >= 100.0x)	d__Bacteria;p__Firmicutes;c__Bacilli;o__Staphylococcales;f__Staphylococcaceae;g__Staphylococcus;s__Staphylococcus saprophyticus	d__Bacteria;p__Firmicutes;c__Bacilli;o__;f__;g__;s__	Single	gatgaacgctggcggcgtgcctaatacatgcaagtcgagcgaacagataaggagcttgctcctttgacgttagcggcggacgggtgagtaacacgtgggtaacctacctataagactgggataacttcgggaaaccggagctaataccggataacatttggaaccgcatggttctaaagtgaaagatggttttgctatcacttatagatggacccgcgccgtattagctagttggtaaggtaacggcttaccaaggcgacgatacgtagccgacctgagagggtgatcggccacactggaactgagacacggtccagactcctacgggaggcagcagtagggaatcttccgcaatgggcgaaagcctgacggagcaacgccgcgtgagtgatgaagggt…	4	ERS11543321
YS-30_B12_a2b246ee			0.06256652187670797	0.75	195092.0	646.0	YS-30	05_Not assembled												None			ERS11543322
YS-30_C1_41254638			2.16278802174726	0.49	29294.0	97.0	YS-30	05_Not assembled												None			ERS11543331
YS-30_C2_4d3564f0			0.06371717055490032	0.74	223782.0	741.0	YS-30	05_Not assembled												None			ERS11543335
YS-30_C3_aac690f5			0.4650058970744757	0.44	4228.0	14.0	YS-30	05_Not assembled												None			ERS11543336
YS-30_C4_aa7b6b64			1.1263412248655178	0.41	1383462.0	4581.0	YS-30	05_Not assembled											d__Bacteria;p__Firmicutes;c__Bacilli;o__Bacillales;f__Bacillaceae_G;g__Bacillus_A;s__Bacillus_A thuringiensis	None			ERS11543337
YS-30_C5_7025d7fe			0.22768460719730746	0.81	8410096.0	27848.0	YS-30	05_Not assembled											d__Bacteria;p__Firmicutes;c__Bacilli;o__Staphylococcales;f__Staphylococcaceae;g__Staphylococcus;s__Staphylococcus saprophyticus	None			ERS11543338
YS-30_C6_3b24490d			0.3182981906049535	0.48	1758848.0	5824.0	YS-30	05_Not assembled											d__Bacteria;p__Firmicutes;c__Bacilli;o__Staphylococcales;f__Staphylococcaceae;g__Staphylococcus;s__Staphylococcus saprophyticus	None			ERS11543339
YS-30_C7_1772e861	99.45	0.0	0.1687138624399505	1.71	64986776.0	215188.0	YS-30	01_High	2797830.0	430376.0	64986776.0	60.0	55.0	93917.0	2563387.0	bronze	Low coverage (21.78x, expect >= 50.0x)	d__Bacteria;p__Firmicutes;c__Bacilli;o__Staphylococcales;f__Staphylococcaceae;g__Staphylococcus;s__Staphylococcus saprophyticus	d__Bacteria;p__Firmicutes;c__Bacilli;o__Staphylococcales;f__Staphylococcaceae;g__Staphylococcus;s__Staphylococcus saprophyticus	Single	gatgaacgctggcggcgtgcctaatacatgcaagtcgagcgaacagataaggagcttgctcctttgacgttagcggcggacgggtgagtaacacgtgggtaacctacctataagactgggataacttcgggaaaccggagctaataccggataacatttggaaccgcatggttctaaagtgaaagatggttttgctatcacttatagatggacccgcgccgtattagctagttggtaaggtaacggcttaccaaggcgacgatacgtagccgacctgagagggtgatcggccacactggaactgagacacggtccagactcctacgggaggcagcagtagggaatcttccgcaatgggcgaaagcctgacggagcaacgccgcgtgagtgatgaagggt…	211	ERS11543340
YS-30_C8_fa47a412			0.2236573368236343	1.15	2052392.0	6796.0	YS-30	05_Not assembled											d__Bacteria;p__Firmicutes;c__Bacilli;o__Staphylococcales;f__Staphylococcaceae;g__Staphylococcus;s__Staphylococcus saprophyticus	None			ERS11543341
YS-30_C9_744cb52c			0.02143083163133216	0.26	285692.0	946.0	YS-30	05_Not assembled												None			ERS11543342
YS-30_C10_b388cbe5			0.243506026522452	0.71	4228.0	14.0	YS-30	05_Not assembled												None			ERS11543332
YS-30_C11_4d310e3e			0.0041711014584472	0.02	16610.0	55.0	YS-30	05_Not assembled												None			ERS11543333
YS-30_C12_6b786c6b			0.6678077266058741	0.94	15402.0	51.0	YS-30	05_Not assembled												None			ERS11543334
YS-30_D1_0196a545			0.33383194776055	2.14	27784.0	92.0	YS-30	05_Not assembled												None			ERS11543343
YS-30_D2_49920f60			0.2656560135776544	0.86	11778.0	39.0	YS-30	05_Not assembled												None			ERS11543347
YS-30_D3_2d6ce475			0.37467997583637774	2.21	11174.0	37.0	YS-30	05_Not assembled												None			ERS11543348
YS-30_D4_25d0a555	96.28	4.19	0.17101515979633514	0.98	36000816.0	119208.0	YS-30	01_High	2704110.0	238416.0	36000816.0	863.0	655.0	4102.0	2421462.0	exclude	Too many contigs (863, expect <= 500)		d__Bacteria;p__Firmicutes;c__Bacilli;o__Staphylococcales;f__Staphylococcaceae;g__Staphylococcus;s__Staphylococcus saprophyticus	None			ERS11543349
YS-30_D5_d27e4309			0.25788913499985616	1.15	27482.0	91.0	YS-30	05_Not assembled												None			ERS11543350
YS-30_D6_64e34e6e			0.01049966918850502	0.25	10872.0	36.0	YS-30	05_Not assembled												None			ERS11543351
YS-30_D7_2c6e9f23			0.1106061041912378	0.32	112948.0	374.0	YS-30	05_Not assembled												None			ERS11543352
YS-30_D8_11827f82			0.30650404165348216	0.97	6387300.0	21150.0	YS-30	05_Not assembled											d__Bacteria;p__Firmicutes;c__Bacilli;o__Staphylococcales;f__Staphylococcaceae;g__Staphylococcus;s__Staphylococcus saprophyticus	None			ERS11543353
YS-30_D9_b637f5f9			0.3321059747432615	1.22	22509268.0	74534.0	YS-30	05_Not assembled											d__Bacteria;p__Firmicutes_A;c__Clostridia;o__Lachnospirales;f__Lachnospiraceae;g__Coprococcus;s__	None			ERS11543354
YS-30_D10_01e40b62			0.007623047493024192	0.02	22650.0	75.0	YS-30	05_Not assembled												None			ERS11543344
YS-30_D11_c33090ce			0.18424761959554695	1.12	10570.0	35.0	YS-30	05_Not assembled												None			ERS11543345
YS-30_D12_6a82b63c	99.43	0.0	0.016540574749014755	0.83	203044868.0	672334.0	YS-30	01_High	6119500.0	1344668.0	203044868.0	89.0	85.0	131008.0	5512335.0	bronze	Low coverage (30.19x, expect >= 50.0x)	d__Bacteria;p__Firmicutes;c__Bacilli;o__Bacillales;f__Bacillaceae_G;g__Bacillus_A;s__Bacillus_A thuringiensis	d__Bacteria;p__;c__;o__;f__;g__;s__	Single	gatgaacgctggcggcgtgcctaatacatgcaagtcgagcgaatggattgagagcttgctctcaagaagttagcggcggacgggtgagtaacacgtgggtaacctgcccataagactgggataactccgggaaaccggggctaataccggataacattttgaactgcatggttcgaaattgaaaggcggcttcggctgtcacttatggatggacccgcgtcgcattagctagttggtgaggtaacggctcaccaaggcaacgatgcgtagccgacctgagagggtgatcggccacactgggactgagacacggcccagactcctacgggaggcagcagtagggaatcttccgcaatggacgaaagtctgacggagcaacgccgcgtgagtgatgaaggc…	173	ERS11543346
YS-30_E1_43b40006			0.18165866006961426	0.17	5436.0	18.0	YS-30	05_Not assembled												None			ERS11543355
YS-30_E2_89ba4285			0.2371774587923942	0.95	2613206.0	8653.0	YS-30	05_Not assembled											d__Bacteria;p__Firmicutes;c__Bacilli;o__Staphylococcales;f__Staphylococcaceae;g__Staphylococcus;s__Staphylococcus saprophyticus	None			ERS11543359
YS-30_E3_66df30f7			0.1324684290768921	0.91	6040.0	20.0	YS-30	05_Not assembled												None			ERS11543360
YS-30_E4_256bed8b	100.0	104.17	2.7855766188188587	2.43	217938300.0	721650.0	YS-30	04_Contaminated	7259880.0	1443300.0	217938300.0	232.0	168.0	73497.0	5611191.0	bronze	Low coverage (26.15x, expect >= 50.0x);Too many contigs (232, expect <= 200)		d__Bacteria;p__;c__;o__;f__;g__;s__	Multiple	gatgaacgctggcggcgtgcttaacacatgcaagtcgagcgagaaaagttcttcggagcttttctagcggcggacgggtgagtaacacgtgggcaacctgcctcatagaggggaatagccttccgaaaggaagattaataccgcataatattgttgaaaggcatcttttaacaatcaaaggagcaatccgctatgagatgggcccgcggcgcattagctagttggtgaggtaacggctcaccaaggcgacgatgcgtagccgacctgagagggtgatcggccacattggaactgagacacggtccagactcctacgggaggcagcagtggggaatattgcacaatgggggaaaccctgatgcagcaacgccgcgtgagtgatgaaggtcttcggattgt…	5	ERS11543361
YS-30_E5_0fea9d35			0.2440813508615482	0.61	142544.0	472.0	YS-30	05_Not assembled												None			ERS11543362
YS-30_E6_ff4fa064			0.3853234761096568	0.14	56776.0	188.0	YS-30	05_Not assembled												None			ERS11543363
YS-30_E7_3ed24b13	95.35	2.26	0.3870494491269453	0.56	32085688.0	106244.0	YS-30	01_High	2671160.0	212488.0	32085688.0	847.0	657.0	3979.0	2410649.0	exclude	Too many contigs (847, expect <= 500)		d__Bacteria;p__Firmicutes;c__Bacilli;o__Staphylococcales;f__Staphylococcaceae;g__Staphylococcus;s__Staphylococcus saprophyticus	None			ERS11543364
YS-30_E8_3c5c96e1	98.35	0.78	0.8887322728188015	0.71	192230550.0	636525.0	YS-30	01_High	8270920.0	1273050.0	192230550.0	1864.0	1301.0	5656.0	5957916.0	exclude	Too many contigs (1864, expect <= 500)		d__Bacteria;p__Firmicutes;c__Bacilli;o__;f__;g__;s__	None			ERS11543365
YS-30_E9_d31932c3			1.0561516554957855	0.09	1131896.0	3748.0	YS-30	05_Not assembled											d__Bacteria;p__Firmicutes;c__Bacilli;o__Bacillales;f__Bacillaceae_G;g__Bacillus_A;s__Bacillus_A cereus_AQ	None			ERS11543366
YS-30_E10_b944c684	99.45	0.0	0.01165031786669735	0.56	142404174.0	471537.0	YS-30	01_High	2943760.0	943074.0	142404174.0	32.0	31.0	171307.0	2585784.0	bronze	Low coverage (44.53x, expect >= 50.0x)	d__Bacteria;p__Firmicutes;c__Bacilli;o__Staphylococcales;f__Staphylococcaceae;g__Staphylococcus;s__Staphylococcus saprophyticus	d__Bacteria;p__Firmicutes;c__Bacilli;o__Staphylococcales;f__Staphylococcaceae;g__Staphylococcus;s__Staphylococcus saprophyticus	Single	gatgaacgctggcggcgtgcctaatacatgcaagtcgagcgaacagataaggagcttgctcctttgacgttagcggcggacgggtgagtaacacgtgggtaacctacctataagactgggataacttcgggaaaccggagctaataccggataacatttggaaccgcatggttctaaagtgaaagatggttttgctatcacttatagatggacccgcgccgtattagctagttggtaaggtaacggcttaccaaggcgacgatacgtagccgacctgagagggtgatcggccacactggaactgagacacggtccagactcctacgggaggcagcagtagggaatcttccgcaatgggcgaaagcctgacggagcaacgccgcgtgagtgatgaagggt…	4	ERS11543356
YS-30_E11_e633987f	99.45	0.0	0.2314242154014325	2.58	236627872.0	783536.0	YS-30	01_High	3916700.0	1567072.0	236627872.0	34.0	32.0	171182.0	2585290.0	bronze	Low coverage (48.91x, expect >= 50.0x)	d__Bacteria;p__Firmicutes;c__Bacilli;o__Staphylococcales;f__Staphylococcaceae;g__Staphylococcus;s__Staphylococcus saprophyticus	d__Bacteria;p__Firmicutes;c__Bacilli;o__Staphylococcales;f__Staphylococcaceae;g__Staphylococcus;s__Staphylococcus saprophyticus	Single	gatgaacgctggcggcgtgcctaatacatgcaagtcgagcgaacagataaggagcttgctcctttgacgttagcggcggacgggtgagtaacacgtgggtaacctacctataagactgggataacttcgggaaaccggagctaataccggataacatttggaaccgcatggttctaaagtgaaagatggttttgctatcacttatagatggacccgcgccgtattagctagttggtaaggtaacggcttaccaaggcgacgatacgtagccgacctgagagggtgatcggccacactggaactgagacacggtccagactcctacgggaggcagcagtagggaatcttccgcaatgggcgaaagcctgacggagcaacgccgcgtgagtgatgaagggt…	4	ERS11543357
YS-30_E12_b6204922			0.10974311768259357	0.22	256700.0	850.0	YS-30	05_Not assembled												None			ERS11543358
YS-30_F1_a67ff0b9			0.4284728015418692	2.26	13590.0	45.0	YS-30	05_Not assembled												None			ERS11543367
YS-30_F2_c6c1a430			0.2590397836780485	0.43	90298.0	299.0	YS-30	05_Not assembled												None			ERS11543371
YS-30_F3_322b9e98			0.32433909616546325	0.67	9966.0	33.0	YS-30	05_Not assembled												None			ERS11543372
YS-30_F4_924b660e			0.2679573109340391	0.97	289014.0	957.0	YS-30	05_Not assembled												None			ERS11543373
YS-30_F5_dcd660c0	99.45	0.0	0.15346776745390214	2.4	197550884.0	654142.0	YS-30	01_High	3686050.0	1308284.0	197550884.0	48.0	42.0	180122.0	2672449.0	bronze	Low coverage (44.66x, expect >= 50.0x)	d__Bacteria;p__Firmicutes;c__Bacilli;o__Staphylococcales;f__Staphylococcaceae;g__Staphylococcus;s__Staphylococcus saprophyticus	d__Bacteria;p__Firmicutes;c__Bacilli;o__Staphylococcales;f__Staphylococcaceae;g__Staphylococcus;s__Staphylococcus saprophyticus	Single	gatgaacgctggcggcgtgcctaatacatgcaagtcgagcgaacagataaggagcttgctcctttgacgttagcggcggacgggtgagtaacacgtgggtaacctacctataagactgggataacttcgggaaaccggagctaataccggataacatttggaaccgcatggttctaaagtgaaagatggttttgctatcacttatagatggacccgcgccgtattagctagttggtaaggtaacggcttaccaaggcgacgatacgtagccgacctgagagggtgatcggccacactggaactgagacacggtccagactcctacgggaggcagcagtagggaatcttccgcaatgggcgaaagcctgacggagcaacgccgcgtgagtgatgaagggt…	4	ERS11543374
YS-30_F6_380459b3			0.4779506947041394	0.04	4228.0	14.0	YS-30	05_Not assembled												None			ERS11543375
YS-30_F7_5aad83db			0.32779104220004024	0.33	270290.0	895.0	YS-30	05_Not assembled												None			ERS11543376
YS-30_F8_9cae4f03			0.02028018295313983	0.82	315288.0	1044.0	YS-30	05_Not assembled												None			ERS11543377
YS-30_F9_962835fe			0.2383281074705865	0.72	1400072.0	4636.0	YS-30	05_Not assembled											d__Bacteria;p__Firmicutes;c__Bacilli;o__Staphylococcales;f__Staphylococcaceae;g__Staphylococcus;s__Staphylococcus saprophyticus	None			ERS11543378
YS-30_F10_09167c88	99.45	1.1	0.23458849926646144	1.09	204579934.0	677417.0	YS-30	01_High	3821120.0	1354834.0	204579934.0	80.0	66.0	83075.0	2454309.0	bronze	Low coverage (41.56x, expect >= 50.0x)	d__Bacteria;p__Firmicutes;c__Bacilli;o__Staphylococcales;f__Staphylococcaceae;g__Staphylococcus;s__	d__Bacteria;p__Firmicutes;c__Bacilli;o__Staphylococcales;f__Staphylococcaceae;g__Staphylococcus;s__	Single	gatgaacgctggcggcgtgcctaatacatgcaagtcgagcgaacagataaggagcttgctcctttgacgttagcggcggacgggtgagtaacacgtgggtaacctacctataagactgggataacttcgggaaaccggagctaataccggataatatttcgaaccgcatggttcgatagtgaaagatggttttgctatcacttatagatggacccgcgccgtattagctagttggtaaggtaacggcttaccaaggcgacgatacgtagccgacctgagagggtgatcggccacactggaactgagacacggtccagactcctacgggaggcagcagtagggaatcttccgcaatgggcgaaagcctgacggagcaacgccgcgtgagtgatgaaggtc…	227	ERS11543368
YS-30_F11_3b111687	99.45	0.0	0.3229007853177229	1.19	288584254.0	955577.0	YS-30	01_High	4881100.0	1911154.0	288584254.0	30.0	26.0	395533.0	2564374.0	bronze	Low coverage (47.19x, expect >= 50.0x)	d__Bacteria;p__Firmicutes;c__Bacilli;o__Staphylococcales;f__Staphylococcaceae;g__Staphylococcus;s__Staphylococcus saprophyticus	d__Bacteria;p__Firmicutes;c__Bacilli;o__;f__;g__;s__	None			ERS11543369
YS-30_F12_69f242a9	35.05	0.79	0.13189310473779592	0.42	30993656.0	102628.0	YS-30	03_Low	2253570.0	205256.0	30993656.0	1061.0	250.0	876.0	927498.0	exclude	Too many contigs (1061, expect <= 500)		d__Bacteria;p__Firmicutes;c__Bacilli;o__Staphylococcales;f__Staphylococcaceae;g__Staphylococcus;s__Staphylococcus saprophyticus	None			ERS11543370
YS-30_G1_315fca2e			0.6951356327129419	0.47	7248.0	24.0	YS-30	05_Not assembled												None			ERS11543379
YS-30_G2_61989a6e			0.5245519661709288	2.13	4530.0	15.0	YS-30	05_Not assembled												None			ERS11543383
YS-30_G3_61b5b8e2	99.45	0.0	0.2742858786640969	4.22	285663612.0	945906.0	YS-30	01_High	4075470.0	1891812.0	285663612.0	33.0	31.0	171324.0	2584705.0	silver	Low coverage (56.99x, expect >= 100.0x)	d__Bacteria;p__Firmicutes;c__Bacilli;o__Staphylococcales;f__Staphylococcaceae;g__Staphylococcus;s__Staphylococcus saprophyticus	d__Bacteria;p__Firmicutes;c__Bacilli;o__Staphylococcales;f__Staphylococcaceae;g__Staphylococcus;s__Staphylococcus saprophyticus	Single	gatgaacgctggcggcgtgcctaatacatgcaagtcgagcgaacagataaggagcttgctcctttgacgttagcggcggacgggtgagtaacacgtgggtaacctacctataagactgggataacttcgggaaaccggagctaataccggataacatttggaaccgcatggttctaaagtgaaagatggttttgctatcacttatagatggacccgcgccgtattagctagttggtaaggtaacggcttaccaaggcgacgatacgtagccgacctgagagggtgatcggccacactggaactgagacacggtccagactcctacgggaggcagcagtagggaatcttccgcaatgggcgaaagcctgacggagcaacgccgcgtgagtgatgaagggt…	4	ERS11543384
YS-30_G4_f4ae607a	99.45	0.0	0.0806892385582372	4.39	223495402.0	740051.0	YS-30	01_High	3565260.0	1480102.0	223495402.0	32.0	28.0	328726.0	2638364.0	silver	Low coverage (51.72x, expect >= 100.0x)	d__Bacteria;p__Firmicutes;c__Bacilli;o__Staphylococcales;f__Staphylococcaceae;g__Staphylococcus;s__Staphylococcus saprophyticus	d__Bacteria;p__;c__;o__;f__;g__;s__	Single	gatgaacgctggcggcgtgcctaatacatgcaagtcgagcgaacagataaggagcttgctcctttgacgttagcggcggacgggtgagtaacacgtgggtaacctacctataagactgggataacttcgggaaaccggagctaataccggataacatttggaaccgcatggttctaaagtgaaagatggttttgctatcacttatagatggacccgcgccgtattagctagttggtaaggtaacggcttaccaaggcgacgatacgtagccgacctgagagggtgatcggccacactggaactgagacacggtccagactcctacgggaggcagcagtagggaatcttccgcaatgggcgaaagcctgacggagcaacgccgcgtgagtgatgaagggt…	4	ERS11543385
YS-30_G5_8a8e01dd			0.3105313120271553	2.35	844392.0	2796.0	YS-30	05_Not assembled												None			ERS11543386
YS-30_G6_50abc43f	99.45	0.0	0.25127290510025024	1.54	179852476.0	595538.0	YS-30	01_High	3413200.0	1191076.0	179852476.0	29.0	28.0	351772.0	2562500.0	bronze	Low coverage (43.77x, expect >= 50.0x)	d__Bacteria;p__Firmicutes;c__Bacilli;o__Staphylococcales;f__Staphylococcaceae;g__Staphylococcus;s__Staphylococcus saprophyticus	d__Bacteria;p__Firmicutes;c__Bacilli;o__;f__;g__;s__	Single	gatgaacgctggcggcgtgcctaatacatgcaagtcgagcgaacagataaggagcttgctcctttgacgttagcggcggacgggtgagtaacacgtgggtaacctacctataagactgggataacttcgggaaaccggagctaataccggataacatttggaaccgcatggttctaaagtgaaagatggttttgctatcacttatagatggacccgcgccgtattagctagttggtaaggtaacggcttaccaaggcgacgatacgtagccgacctgagagggtgatcggccacactggaactgagacacggtccagactcctacgggaggcagcagtagggaatcttccgcaatgggcgaaagcctgacggagcaacgccgcgtgagtgatgaagggt…	4	ERS11543387
YS-30_G7_fb30f510			0.1790697005436815	0.75	398036.0	1318.0	YS-30	05_Not assembled												None			ERS11543388
YS-30_G8_20d8d19b			0.01797888559675517	0.09	298074.0	987.0	YS-30	05_Not assembled												None			ERS11543389
YS-30_G9_d96b4f56			0.30938066334896297	0.38	51340.0	170.0	YS-30	05_Not assembled												None			ERS11543390
YS-30_G10_94b18803			0.20783591749848976	0.49	2416.0	8.0	YS-30	05_Not assembled												None			ERS11543380
YS-30_G11_6caca218			0.7820096079164629	1.29	468100.0	1550.0	YS-30	05_Not assembled												None			ERS11543381
YS-30_G12_bd4487d6	99.45	0.0	0.18165866006961426	0.91	62986630.0	208565.0	YS-30	01_High	2773590.0	417130.0	62986630.0	76.0	70.0	84049.0	2569191.0	bronze	Low coverage (20.95x, expect >= 50.0x)	d__Bacteria;p__Firmicutes;c__Bacilli;o__Staphylococcales;f__Staphylococcaceae;g__Staphylococcus;s__Staphylococcus saprophyticus	d__Bacteria;p__Firmicutes;c__Bacilli;o__Staphylococcales;f__Staphylococcaceae;g__Staphylococcus;s__Staphylococcus saprophyticus	Single	gatgaacgctggcggcgtgcctaatacatgcaagtcgagcgaacagataaggagcttgctcctttgacgttagcggcggacgggtgagtaacacgtgggtaacctacctataagactgggataacttcgggaaaccggagctaataccggataacatttggaaccgcatggttctaaagtgaaagatggttttgctatcacttatagatggacccgcgccgtattagctagttggtaaggtaacggcttaccaaggcgacgatacgtagccgacctgagagggtgatcggccacactggaactgagacacggtccagactcctacgggaggcagcagtagggaatcttccgcaatgggcgaaagcctgacggagcaacgccgcgtgagtgatgaagggt…	4	ERS11543382
YS-30_H1_ca0192da			0.02028018295313983	0.02	108116.0	358.0	YS-30	05_Not assembled												None			ERS11543391
YS-30_H2_b9340b79	99.45	0.0	0.2337255127578172	5.78	80074092.0	265146.0	YS-30	01_High	2943760.0	530292.0	80074092.0	83.0	76.0	66934.0	2567511.0	bronze	Low coverage (22.02x, expect >= 50.0x)	d__Bacteria;p__Firmicutes;c__Bacilli;o__Staphylococcales;f__Staphylococcaceae;g__Staphylococcus;s__Staphylococcus saprophyticus	d__Bacteria;p__Firmicutes;c__Bacilli;o__;f__;g__;s__	Single	gatgaacgctggcggcgtgcctaatacatgcaagtcgagcgaacagataaggagcttgctcctttgacgttagcggcggacgggtgagtaacacgtgggtaacctacctataagactgggataacttcgggaaaccggagctaataccggataacatttggaaccgcatggttctaaagtgaaagatggttttgctatcacttatagatggacccgcgccgtattagctagttggtaaggtaacggcttaccaaggcgacgatacgtagccgacctgagagggtgatcggccacactggaactgagacacggtccagactcctacgggaggcagcagtagggaatcttccgcaatgggcgaaagcctgacggagcaacgccgcgtgagtgatgaagggt…	4	ERS11543395
YS-30_H3_714b1238	99.45	0.0	0.24465667520064435	3.64	106592410.0	352955.0	YS-30	01_High	2979390.0	705910.0	106592410.0	42.0	39.0	121858.0	2556289.0	bronze	Low coverage (28.42x, expect >= 50.0x)	d__Bacteria;p__Firmicutes;c__Bacilli;o__Staphylococcales;f__Staphylococcaceae;g__Staphylococcus;s__Staphylococcus saprophyticus	d__Bacteria;p__Firmicutes;c__Bacilli;o__Staphylococcales;f__Staphylococcaceae;g__Staphylococcus;s__Staphylococcus saprophyticus	Single	gatgaacgctggcggcgtgcctaatacatgcaagtcgagcgaacagataaggagcttgctcctttgacgttagcggcggacgggtgagtaacacgtgggtaacctacctataagactgggataacttcgggaaaccggagctaataccggataacatttggaaccgcatggttctaaagtgaaagatggttttgctatcacttatagatggacccgcgccgtattagctagttggtaaggtaacggcttaccaaggcgacgatacgtagccgacctgagagggtgatcggccacactggaactgagacacggtccagactcctacgggaggcagcagtagggaatcttccgcaatgggcgaaagcctgacggagcaacgccgcgtgagtgatgaagggt…	4	ERS11543396
YS-30_H4_8636fd3d	96.4	1.45	1.762074619566781	4.02	113931010.0	377255.0	YS-30	01_High	5959700.0	754510.0	113931010.0	1917.0	1254.0	4494.0	5039452.0	exclude	Too many contigs (1917, expect <= 500)		d__Bacteria;p__Firmicutes;c__Bacilli;o__Bacillales;f__Bacillaceae_G;g__Bacillus_A;s__Bacillus_A cereus_AQ	None			ERS11543397
YS-30_H5_9ae30183	99.45	0.0	0.3134079337226361	4.07	115556676.0	382638.0	YS-30	01_High	3152830.0	765276.0	115556676.0	52.0	44.0	128316.0	2573312.0	bronze	Low coverage (29.70x, expect >= 50.0x)	d__Bacteria;p__Firmicutes;c__Bacilli;o__Staphylococcales;f__Staphylococcaceae;g__Staphylococcus;s__Staphylococcus saprophyticus	d__Bacteria;p__Firmicutes;c__Bacilli;o__Staphylococcales;f__Staphylococcaceae;g__Staphylococcus;s__Staphylococcus saprophyticus	Single	gatgaacgctggcggcgtgcctaatacatgcaagtcgagcgaacagataaggagcttgctcctttgacgttagcggcggacgggtgagtaacacgtgggtaacctacctataagactgggataacttcgggaaaccggagctaataccggataacatttggaaccgcatggttctaaagtgaaagatggttttgctatcacttatagatggacccgcgccgtattagctagttggtaaggtaacggcttaccaaggcgacgatacgtagccgacctgagagggtgatcggccacactggaactgagacacggtccagactcctacgggaggcagcagtagggaatcttccgcaatgggcgaaagcctgacggagcaacgccgcgtgagtgatgaagggt…	4	ERS11543398
YS-30_H6_c1f8dc7d	100.0	130.25	0.546126628887035	1.71	329060408.0	1089604.0	YS-30	04_Contaminated	12336500.0	2179208.0	329060408.0	2097.0	1034.0	26438.0	10186654.0	exclude	Too many contigs (2097, expect <= 500)		d__Bacteria;p__Firmicutes;c__Bacilli;o__;f__;g__;s__	None			ERS11543399
YS-30_H7_ab908e35			1.07801398038144	0.89	157040.0	520.0	YS-30	05_Not assembled												None			ERS11543400
YS-30_H8_854a9104	99.45	0.0	0.34591375888156944	2.78	154446122.0	511411.0	YS-30	01_High	3413200.0	1022822.0	154446122.0	43.0	40.0	121737.0	2579285.0	bronze	Low coverage (36.21x, expect >= 50.0x)	d__Bacteria;p__Firmicutes;c__Bacilli;o__Staphylococcales;f__Staphylococcaceae;g__Staphylococcus;s__Staphylococcus saprophyticus	d__Bacteria;p__Firmicutes;c__Bacilli;o__Staphylococcales;f__Staphylococcaceae;g__Staphylococcus;s__Staphylococcus saprophyticus	Single	gatgaacgctggcggcgtgcctaatacatgcaagtcgagcgaacagataaggagcttgctcctttgacgttagcggcggacgggtgagtaacacgtgggtaacctacctataagactgggataacttcgggaaaccggagctaataccggataacatttggaaccgcatggttctaaagtgaaagatggttttgctatcacttatagatggacccgcgccgtattagctagttggtaaggtaacggcttaccaaggcgacgatacgtagccgacctgagagggtgatcggccacactggaactgagacacggtccagactcctacgggaggcagcagtagggaatcttccgcaatgggcgaaagcctgacggagcaacgccgcgtgagtgatgaagggt…	4	ERS11543401
YS-30_H9_7648e1cc	99.45	0.0	0.2659436757472025	3.68	168246012.0	557106.0	YS-30	01_High	3392120.0	1114212.0	168246012.0	45.0	41.0	128195.0	2581633.0	bronze	Low coverage (39.35x, expect >= 50.0x)	d__Bacteria;p__Firmicutes;c__Bacilli;o__Staphylococcales;f__Staphylococcaceae;g__Staphylococcus;s__Staphylococcus saprophyticus	d__Bacteria;p__Firmicutes;c__Bacilli;o__Staphylococcales;f__Staphylococcaceae;g__Staphylococcus;s__Staphylococcus saprophyticus	Single	gatgaacgctggcggcgtgcctaatacatgcaagtcgagcgaacagataaggagcttgctcctttgacgttagcggcggacgggtgagtaacacgtgggtaacctacctataagactgggataacttcgggaaaccggagctaataccggataacatttggaaccgcatggttctaaagtgaaagatggttttgctatcacttatagatggacccgcgccgtattagctagttggtaaggtaacggcttaccaaggcgacgatacgtagccgacctgagagggtgatcggccacactggaactgagacacggtccagactcctacgggaggcagcagtagggaatcttccgcaatgggcgaaagcctgacggagcaacgccgcgtgagtgatgaagggt…	4	ERS11543402
YS-30_H10_96763e35	99.33	0.79	0.28176509507234704	2.73	242443788.0	802794.0	YS-30	01_High	4159820.0	1605588.0	242443788.0	80.0	74.0	107005.0	3375407.0	bronze	Low coverage (47.32x, expect >= 50.0x)	d__Bacteria;p__Firmicutes_A;c__Clostridia;o__Lachnospirales;f__Lachnospiraceae;g__Coprococcus;s__	d__Bacteria;p__Firmicutes_A;c__Clostridia;o__Lachnospirales;f__Lachnospiraceae;g__Coprococcus;s__	Single	gatgaacgctggcggcgtgcttaacacatgcaagtcgaacgattgaagctggagcttgctccggcggatttagtggcggacgggtgagtaacgcgtgggtaacctgcctcatacagggggatagcagttggaaacgactggtaaaaccgcataagcgcacggtatcgcatgatacagtgtgaaaacactccggtggtatgagatggacccgcgtctgattagctagttggcgaggtaacggcccaccaaggcgacgatcagtagccggcctgagagggtgaacggccacattgggactgagacacggcccaaactcctacgggaggcagcagtggggaatattgcacaatgggggaaaccctgatgcagcgacgccgcgtgagtgaagaagtatttcgg…	212	ERS11543392
YS-30_H11_b3ea8308	99.45	0.0	0.06889508960676581	4.88	199094104.0	659252.0	YS-30	01_High	3690580.0	1318504.0	199094104.0	38.0	32.0	328726.0	2635987.0	bronze	Low coverage (45.19x, expect >= 50.0x)	d__Bacteria;p__Firmicutes;c__Bacilli;o__Staphylococcales;f__Staphylococcaceae;g__Staphylococcus;s__Staphylococcus saprophyticus	d__Bacteria;p__Firmicutes;c__Bacilli;o__;f__;g__;s__	Multiple	gatgaacgctggcggcgtgcctaatacatgcaagtcgagcgaacagataaggagcttgctcctttgacgttagcggcggacgggtgagtaacacgtgggtaacctacctataagactgggataacttcgggaaaccggagctaataccggataacatttggaaccgcatggttctaaagtgaaagatggttttgctatcacttatagatggacccgcgccgtattagctagttggtaaggtaacggcttaccaaggcgacgatacgtagccgacctgagagggtgatcggccacactggaactgagacacggtccagactcctacgggaggcagcagtagggaatcttccgcaatgggcgaaagcctgacggagcaacgccgcgtgagtgatgaagggt…	4	ERS11543393
YS-30_H12_5e8c1c42	99.45	0.0	0.28464171676782785	3.08	315548626.0	1044863.0	YS-30	01_High	4607700.0	2089726.0	315548626.0	34.0	31.0	168615.0	2585450.0	silver	Low coverage (54.54x, expect >= 100.0x)	d__Bacteria;p__Firmicutes;c__Bacilli;o__Staphylococcales;f__Staphylococcaceae;g__Staphylococcus;s__Staphylococcus saprophyticus	d__Bacteria;p__Firmicutes;c__Bacilli;o__Staphylococcales;f__Staphylococcaceae;g__Staphylococcus;s__Staphylococcus saprophyticus	Single	gatgaacgctggcggcgtgcctaatacatgcaagtcgagcgaacagataaggagcttgctcctttgacgttagcggcggacgggtgagtaacacgtgggtaacctacctataagactgggataacttcgggaaaccggagctaataccggataacatttggaaccgcatggttctaaagtgaaagatggttttgctatcacttatagatggacccgcgccgtattagctagttggtaaggtaacggcttaccaaggcgacgatacgtagccgacctgagagggtgatcggccacactggaactgagacacggtccagactcctacgggaggcagcagtagggaatcttccgcaatgggcgaaagcctgacggagcaacgccgcgtgagtgatgaagggt…	4	ERS11543394
YS-30-3_A1_f5d9fec5			0.15490607830164255		5134.0	17.0	YS-30-3	05_Not assembled												None			ERS11543212
YS-30-3_A2_29adca15			0.11779765842993987		45904.0	152.0	YS-30-3	05_Not assembled												None			ERS11543216
YS-30-3_A3_302962dc			0.5291545608836982	0.04	120498.0	399.0	YS-30-3	05_Not assembled												None			ERS11543217
YS-30-3_A4_900d4584			0.2506975807611541	0.09	64628.0	214.0	YS-30-3	05_Not assembled												None			ERS11543218
YS-30-3_A5_563a710e			0.326928055691396	0.11	995392.0	3296.0	YS-30-3	05_Not assembled												None			ERS11543219
YS-30-3_A6_d057562d			0.19834306590340306	0.07	9543804.0	31602.0	YS-30-3	05_Not assembled											d__Bacteria;p__Firmicutes;c__Bacilli;o__Staphylococcales;f__Staphylococcaceae;g__Staphylococcus;s__Staphylococcus saprophyticus	None			ERS11543220
YS-30-3_A7_e093f1c6	99.33	0.59	2.685182521646578	0.43	57012466.0	188783.0	YS-30-3	01_High	3675810.0	377566.0	57012466.0	515.0	452.0	10530.0	3264475.0	exclude	Too many contigs (515, expect <= 500)		d__Bacteria;p__;c__;o__;f__;g__;s__	None			ERS11543221
YS-30-3_A8_55134f75			0.21330149871990334	0.07	162476.0	538.0	YS-30-3	05_Not assembled												None			ERS11543222
YS-30-3_A9_9db86886	99.59	0.02	1.3443891493829645	1.42	911966010.0	3019755.0	YS-30-3	01_High	8481550.0	6039510.0	911966010.0	36.0	31.0	438372.0	4477390.0	gold	passed all cutoffs	d__Bacteria;p__Firmicutes;c__Bacilli;o__Bacillales;f__Bacillaceae;g__Bacillus;s__Bacillus paralicheniformis	d__Bacteria;p__Firmicutes;c__Bacilli;o__;f__;g__;s__	Multiple	gatgaacgctggcggcgtgcctaatacatgcaagtcgagcgaacagataaggagcttgctcctttgacgttagcggcggacgggtgagtaacacgtgggtaacctacctataagactgggataacttcgggaaaccggagctaataccggataacatttggaaccgcatggttctaaagtgaaagatggttttgctatcacttatagatggacccgcgccgtattagctagttggtaaggtaacggcttaccaaggcgacgatacgtagccgacctgagagggtgatcggccacactggaactgagacacggtccagactcctacgggaggcagcagtagggaatcttccgcaatgggcgaaagcctgacggagcaacgccgcgtgagtgatgaagggt…	4	ERS11543223
YS-30-3_A10_d35fc555			0.17648074101774874	0.04	6342.0	21.0	YS-30-3	05_Not assembled												None			ERS11543213
YS-30-3_A11_ad38c45e			0.12815349653367086	0.03	2416.0	8.0	YS-30-3	05_Not assembled												None			ERS11543214
YS-30-3_A12_21b7c013			0.12038661795587262	0.0	5436.0	18.0	YS-30-3	05_Not assembled												None			ERS11543215
YS-30-3_B1_9a1b6f4d			-0.0004314932543221241		6040.0	20.0	YS-30-3	05_Not assembled												None			ERS11543224
YS-30-3_B2_e89f9beb			0.033512642752351635		4530.0	15.0	YS-30-3	05_Not assembled												None			ERS11543228
YS-30-3_B3_86065edd			0.14598855104565198	0.01	3020.0	10.0	YS-30-3	05_Not assembled												None			ERS11543229
YS-30-3_B4_9df23eac			0.4779506947041394	0.05	6040.0	20.0	YS-30-3	05_Not assembled												None			ERS11543230
YS-30-3_B5_3cd58189			0.10140091476569917	0.21	4430944.0	14672.0	YS-30-3	05_Not assembled											d__Bacteria;p__Firmicutes;c__Bacilli;o__Staphylococcales;f__Staphylococcaceae;g__Staphylococcus;s__Staphylococcus saprophyticus	None			ERS11543231
YS-30-3_B6_58d3bbe5			0.12153726663406494	0.04	1528120.0	5060.0	YS-30-3	05_Not assembled											d__Bacteria;p__Firmicutes;c__Bacilli;o__Staphylococcales;f__Staphylococcaceae;g__Staphylococcus;s__Staphylococcus saprophyticus	None			ERS11543232
YS-30-3_B7_94141eab			0.032361994074159316	0.1	1033444.0	3422.0	YS-30-3	05_Not assembled											d__Bacteria;p__Firmicutes;c__Bacilli;o__Staphylococcales;f__Staphylococcaceae;g__Staphylococcus;s__Staphylococcus saprophyticus	None			ERS11543233
YS-30-3_B8_157b06ee	7.99	0.16	0.10025026608750684	0.1	16363568.0	54184.0	YS-30-3	03_Low	1264540.0	108368.0	16363568.0	456.0	108.0	985.0	460922.0	bronze	Low coverage (11.91x, expect >= 50.0x);Too many contigs (456, expect <= 200)		d__Bacteria;p__Firmicutes;c__Bacilli;o__Staphylococcales;f__Staphylococcaceae;g__Staphylococcus;s__	None			ERS11543234
YS-30-3_B9_464154c6	99.45	0.0	0.013663953053533929	1.49	1064442790.0	3524645.0	YS-30-3	01_High	6364440.0	7049290.0	1064442790.0	27.0	25.0	289080.0	2588223.0	gold	passed all cutoffs	d__Bacteria;p__Firmicutes;c__Bacilli;o__Staphylococcales;f__Staphylococcaceae;g__Staphylococcus;s__Staphylococcus saprophyticus	d__Bacteria;p__Firmicutes;c__Bacilli;o__Staphylococcales;f__Staphylococcaceae;g__Staphylococcus;s__Staphylococcus saprophyticus	Single	gatgaacgctggcggcgtgcctaatacatgcaagtcgagcgaacagataaggagcttgctcctttgacgttagcggcggacgggtgagtaacacgtgggtaacctacctataagactgggataacttcgggaaaccggagctaataccggataacatttggaaccgcatggttctaaagtgaaagatggttttgctatcacttatagatggacccgcgccgtattagctagttggtaaggtaacggcttaccaaggcgacgatacgtagccgacctgagagggtgatcggccacactggaactgagacacggtccagactcctacgggaggcagcagtagggaatcttccgcaatgggcgaaagcctgacggagcaacgccgcgtgagtgatgaagggt…	4	ERS11543235
YS-30-3_B10_77bddf02			0.2170411069240284	0.05	21744.0	72.0	YS-30-3	05_Not assembled												None			ERS11543225
YS-30-3_B11_ad17a410			0.5979058194056899	0.0	789126.0	2613.0	YS-30-3	05_Not assembled												None			ERS11543226
YS-30-3_B12_490f92fd			0.058826913672582914	0.13	7852.0	26.0	YS-30-3	05_Not assembled												None			ERS11543227
YS-30-3_C1_1878d82e			-0.0012944797629663722		5738.0	19.0	YS-30-3	05_Not assembled												None			ERS11543236
YS-30-3_C2_49919605			0.03437562926099588		11174.0	37.0	YS-30-3	05_Not assembled												None			ERS11543240
YS-30-3_C3_f4b95ee5			0.039265886143313285	0.01	2718.0	9.0	YS-30-3	05_Not assembled												None			ERS11543241
YS-30-3_C4_4f031ca0			0.2895319736501453	0.03	586182.0	1941.0	YS-30-3	05_Not assembled												None			ERS11543242
YS-30-3_C5_fb555146			0.514483790236746	0.37	362702.0	1201.0	YS-30-3	05_Not assembled												None			ERS11543243
YS-30-3_C6_8818df3d	99.45	0.0	0.16353594338808505	7.49	171255744.0	567072.0	YS-30-3	01_High	2951600.0	1134144.0	171255744.0	28.0	27.0	250800.0	2587364.0	silver	Low coverage (53.48x, expect >= 100.0x)	d__Bacteria;p__Firmicutes;c__Bacilli;o__Staphylococcales;f__Staphylococcaceae;g__Staphylococcus;s__Staphylococcus saprophyticus	d__Bacteria;p__Firmicutes;c__Bacilli;o__Staphylococcales;f__Staphylococcaceae;g__Staphylococcus;s__Staphylococcus saprophyticus	Single	gatgaacgctggcggcgtgcctaatacatgcaagtcgagcgaacagataaggagcttgctcctttgacgttagcggcggacgggtgagtaacacgtgggtaacctacctataagactgggataacttcgggaaaccggagctaataccggataacatttggaaccgcatggttctaaagtgaaagatggttttgctatcacttatagatggacccgcgccgtattagctagttggtaaggtaacggcttaccaaggcgacgatacgtagccgacctgagagggtgatcggccacactggaactgagacacggtccagactcctacgggaggcagcagtagggaatcttccgcaatgggcgaaagcctgacggagcaacgccgcgtgagtgatgaagggt…	4	ERS11543244
YS-30-3_C7_76880471			0.055662629807554015	0.03	6946.0	23.0	YS-30-3	05_Not assembled												None			ERS11543245
YS-30-3_C8_b0da9e6c			0.16094698386215228	0.07	141940.0	470.0	YS-30-3	05_Not assembled												None			ERS11543246
YS-30-3_C9_cf722865	95.33	2.65	0.3122572850444438	0.31	33836986.0	112043.0	YS-30-3	01_High	2687870.0	224086.0	33836986.0	841.0	644.0	4118.0	2402870.0	exclude	Too many contigs (841, expect <= 500)		d__Bacteria;p__Firmicutes;c__Bacilli;o__Staphylococcales;f__Staphylococcaceae;g__Staphylococcus;s__Staphylococcus saprophyticus	None			ERS11543247
YS-30-3_C10_b9d3ab09			0.3453384345424733	0.05	33522.0	111.0	YS-30-3	05_Not assembled												None			ERS11543237
YS-30-3_C11_aa44da7d			0.12671518568593046	0.04	13288.0	44.0	YS-30-3	05_Not assembled												None			ERS11543238
YS-30-3_C12_8878190f			0.1123320772085263	0.0	4228.0	14.0	YS-30-3	05_Not assembled												None			ERS11543239
YS-30-3_D1_21eedeb5			0.025745764174553404		3624.0	12.0	YS-30-3	05_Not assembled												None			ERS11543248
YS-30-3_D2_4b99e143			0.022006155970428327		1208.0	4.0	YS-30-3	05_Not assembled												None			ERS11543252
YS-30-3_D3_82f4222a			0.02632108851364957	0.02	5436.0	18.0	YS-30-3	05_Not assembled												None			ERS11543253
YS-30-3_D4_62e25450			0.1606593216926042	0.03	114760.0	380.0	YS-30-3	05_Not assembled												None			ERS11543254
YS-30-3_D5_8ce1c895			0.4753617351782067	0.1	1476176.0	4888.0	YS-30-3	05_Not assembled											d__Bacteria;p__Firmicutes;c__Bacilli;o__Staphylococcales;f__Staphylococcaceae;g__Staphylococcus;s__Staphylococcus saprophyticus	None			ERS11543255
YS-30-3_D6_f049dce7			0.31657221758766496	0.05	29596.0	98.0	YS-30-3	05_Not assembled												None			ERS11543256
YS-30-3_D7_7342e407			0.4284728015418692	0.05	67648.0	224.0	YS-30-3	05_Not assembled												None			ERS11543257
YS-30-3_D8_b8458451			0.4885941949774185	0.18	12514276.0	41438.0	YS-30-3	05_Not assembled											d__Bacteria;p__Firmicutes;c__Bacilli;o__Staphylococcales;f__Staphylococcaceae;g__Staphylococcus;s__Staphylococcus saprophyticus	None			ERS11543258
YS-30-3_D9_442ecded	99.45	0.0	0.3352702586082904	0.55	396648612.0	1313406.0	YS-30-3	01_High	3510960.0	2626812.0	396648612.0	30.0	28.0	170323.0	2589089.0	gold	passed all cutoffs	d__Bacteria;p__Firmicutes;c__Bacilli;o__Staphylococcales;f__Staphylococcaceae;g__Staphylococcus;s__Staphylococcus saprophyticus	d__Bacteria;p__Firmicutes;c__Bacilli;o__Staphylococcales;f__Staphylococcaceae;g__Staphylococcus;s__Staphylococcus saprophyticus	Single	gatgaacgctggcggcgtgcctaatacatgcaagtcgagcgaacagataaggagcttgctcctttgacgttagcggcggacgggtgagtaacacgtgggtaacctacctataagactgggataacttcgggaaaccggagctaataccggataacatttggaaccgcatggttctaaagtgaaagatggttttgctatcacttatagatggacccgcgccgtattagctagttggtaaggtaacggcttaccaaggcgacgatacgtagccgacctgagagggtgatcggccacactggaactgagacacggtccagactcctacgggaggcagcagtagggaatcttccgcaatgggcgaaagcctgacggagcaacgccgcgtgagtgatgaagggt…	4	ERS11543259
YS-30-3_D10_c82dc54f			0.19632943071656644	0.11	6342.0	21.0	YS-30-3	05_Not assembled												None			ERS11543249
YS-30-3_D11_97651ddb	99.45	0.0	0.11981129361677645	6.7	495078868.0	1639334.0	YS-30-3	01_High	4178260.0	3278668.0	495078868.0	24.0	22.0	267398.0	2588919.0	gold	passed all cutoffs	d__Bacteria;p__Firmicutes;c__Bacilli;o__Staphylococcales;f__Staphylococcaceae;g__Staphylococcus;s__Staphylococcus saprophyticus	d__Bacteria;p__Firmicutes;c__Bacilli;o__Staphylococcales;f__Staphylococcaceae;g__Staphylococcus;s__Staphylococcus saprophyticus	Single	gatgaacgctggcggcgtgcctaatacatgcaagtcgagcgaacagataaggagcttgctcctttgacgttagcggcggacgggtgagtaacacgtgggtaacctacctataagactgggataacttcgggaaaccggagctaataccggataacatttggaaccgcatggttctaaagtgaaagatggttttgctatcacttatagatggacccgcgccgtattagctagttggtaaggtaacggcttaccaaggcgacgatacgtagccgacctgagagggtgatcggccacactggaactgagacacggtccagactcctacgggaggcagcagtagggaatcttccgcaatgggcgaaagcctgacggagcaacgccgcgtgagtgatgaagggt…	4	ERS11543250
YS-30-3_D12_05150c8b			0.1126197393780744	0.0	3624.0	12.0	YS-30-3	05_Not assembled												None			ERS11543251
YS-30-3_E1_48ea9869			0.02775939936138998		7852.0	26.0	YS-30-3	05_Not assembled												None			ERS11543260
YS-30-3_E2_7f06cac4			0.02833472370048615		6040.0	20.0	YS-30-3	05_Not assembled												None			ERS11543263
YS-30-3_E3_ff28a411			0.021718493800880246	0.01	6644.0	22.0	YS-30-3	05_Not assembled												None			ERS11543264
YS-30-3_E4_e04a1470			3.9126369991082472	0.18	33577266.0	111183.0	YS-30-3	05_Not assembled											d__Bacteria;p__Firmicutes;c__Bacilli;o__;f__;g__;s__	None			ERS11543265
YS-30-3_E5_63139e55			0.326928055691396	0.12	10268.0	34.0	YS-30-3	05_Not assembled												None			ERS11543266
YS-30-3_E6_0984b7bd	99.17	0.0	0.7909271351724534	0.64	750861090.0	2486295.0	YS-30-3	01_High	5731690.0	4972590.0	750861090.0	30.0	28.0	298150.0	4114703.0	gold	passed all cutoffs	d__Bacteria;p__Firmicutes;c__Bacilli;o__Bacillales;f__Bacillaceae;g__Bacillus;s__Bacillus licheniformis	d__Bacteria;p__Firmicutes;c__Bacilli;o__;f__;g__;s__	Single	gacgaacgctggcggcgtgcctaatacatgcaagtcgagcggaccgacgggagcttgctcccttaggtcagcggcggacgggtgagtaacacgtgggtaacctgcctgtaagactgggataactccgggaaaccggggctaataccggatgcttgattgaaccgcatggttcaatcataaaaggtggcttttagctaccacttacagatggacccgcggcgcattagctagttggtgaggtaacggctcaccaaggcgacgatgcgtagccgacctgagagggtgatcggccacactgggactgagacacggcccagactcctacgggaggcagcagtagggaatcttccgcaatggacgaaagtctgacggagcaacgccgcgtgagtgatgaaggtt…	24	ERS11543267
YS-30-3_E7_2df0706a	99.45	0.0	0.07436067082817938	0.33	83494242.0	276471.0	YS-30-3	01_High	2825710.0	552942.0	83494242.0	91.0	83.0	47877.0	2552511.0	bronze	Low coverage (25.37x, expect >= 50.0x)	d__Bacteria;p__Firmicutes;c__Bacilli;o__Staphylococcales;f__Staphylococcaceae;g__Staphylococcus;s__Staphylococcus saprophyticus	d__Bacteria;p__Firmicutes;c__Bacilli;o__Staphylococcales;f__Staphylococcaceae;g__Staphylococcus;s__Staphylococcus saprophyticus	Single	gatgaacgctggcggcgtgcctaatacatgcaagtcgagcgaacagataaggagcttgctcctttgacgttagcggcggacgggtgagtaacacgtgggtaacctacctataagactgggataacttcgggaaaccggagctaataccggataacatttggaaccgcatggttctaaagtgaaagatggttttgctatcacttatagatggacccgcgccgtattagctagttggtaaggtaacggcttaccaaggcgacgatacgtagccgacctgagagggtgatcggccacactggaactgagacacggtccagactcctacgggaggcagcagtagggaatcttccgcaatgggcgaaagcctgacggagcaacgccgcgtgagtgatgaagggt…	4	ERS11543268
YS-30-3_E8_99cfb83f			0.12930414521186318	0.12	9222778.0	30539.0	YS-30-3	05_Not assembled											d__Bacteria;p__Firmicutes;c__Bacilli;o__Staphylococcales;f__Staphylococcaceae;g__Staphylococcus;s__Staphylococcus saprophyticus	None			ERS11543269
YS-30-3_E9_cf65ae67			4.251215372666341	0.19	2666358.0	8829.0	YS-30-3	05_Not assembled											d__Bacteria;p__Firmicutes_A;c__Clostridia;o__Clostridiales;f__Clostridiaceae;g__Clostridium_P;s__Clostridium_P ventriculi	None			ERS11543270
YS-30-3_E10_1663e9c9			0.0274717371918419	0.06	1076932.0	3566.0	YS-30-3	05_Not assembled											d__Bacteria;p__Firmicutes;c__Bacilli;o__Staphylococcales;f__Staphylococcaceae;g__Staphylococcus;s__Staphylococcus saprophyticus	None			ERS11543261
YS-30-3_E11_c1e5dcd5			5.236170641198975	0.1	33824.0	112.0	YS-30-3	05_Not assembled												None			ERS11543262
YS-30-3_E12_964ab19d			0.6672324022667778	0.0	0.0	0.0	YS-30-3	05_Not assembled												None			None
YS-30-3_F1_e98ba34d			0.05911457584213099		10268.0	34.0	YS-30-3	05_Not assembled												None			ERS11543271
YS-30-3_F2_5156daa4			0.1238385639904496		906.0	3.0	YS-30-3	05_Not assembled												None			ERS11543275
YS-30-3_F3_720230f8			0.05451198112936168	0.02	604.0	2.0	YS-30-3	05_Not assembled												None			ERS11543276
YS-30-3_F4_4eba89a8			0.2889566493110491	0.04	61004.0	202.0	YS-30-3	05_Not assembled												None			ERS11543277
YS-30-3_F5_f9cfc9c8			0.16986451111814285	0.23	137712.0	456.0	YS-30-3	05_Not assembled												None			ERS11543278
YS-30-3_F6_8643282a			0.07004573828495814	0.03	218648.0	724.0	YS-30-3	05_Not assembled												None			ERS11543279
YS-30-3_F7_ecdb13da			4.332048442309351	8.41	9863018.0	32659.0	YS-30-3	05_Not assembled											d__Bacteria;p__;c__;o__;f__;g__;s__	None			ERS11543280
YS-30-3_F8_f65d4dfd			0.3139832580617323	0.06	33522.0	111.0	YS-30-3	05_Not assembled												None			ERS11543281
YS-30-3_F9_6617394d			0.18022034922187385	0.05	6946.0	23.0	YS-30-3	05_Not assembled												None			ERS11543282
YS-30-3_F10_be4d91f7			0.1862612547823836	0.04	8456.0	28.0	YS-30-3	05_Not assembled												None			ERS11543272
YS-30-3_F11_68a7577e			0.21617812041538415	0.05	2718.0	9.0	YS-30-3	05_Not assembled												None			ERS11543273
YS-30-3_F12_cdf6a4e1			0.01567758824037051	0.02	2718.0	9.0	YS-30-3	05_Not assembled												None			ERS11543274
YS-30-3_G1_f0eb8456			0.010787331358053102		9966.0	33.0	YS-30-3	05_Not assembled												None			ERS11543283
YS-30-3_G2_03aa13af			0.05508730546845784		45300.0	150.0	YS-30-3	05_Not assembled												None			ERS11543287
YS-30-3_G3_69f62174			0.2935592440238184	0.02	500716.0	1658.0	YS-30-3	05_Not assembled												None			ERS11543288
YS-30-3_G4_ffa99247	92.24	2.86	0.9741679371745822	3.62	1123325542.0	3719621.0	YS-30-3	01_High	8495530.0	7439242.0	1123325542.0	182.0	167.0	55171.0	4936298.0	silver	Too many contigs (182, expect <= 100)	d__Bacteria;p__Firmicutes;c__Bacilli;o__Bacillales_B;f__DSM-18226;g__Niallia;s__Niallia sp001076885	d__Bacteria;p__Firmicutes;c__Bacilli;o__;f__;g__;s__	Single	gacgaacgctggcggcgtgcctaatacatgcaagtcgagcggactttaaaagcttgcttttaaagttagcggcggacgggtgagtaacacgtgggcaacctgcctgtaagactgggataacttcgggaaaccggagctaataccggataatccttttctacacatgtagaaaagctgaaagacggtttacgctgtcacttacagatgggcccgcggcgcattagctagttggtgaggtaacggctcaccaaggcaacgatgcgtagccgacctgagagggtgatcggccacactgggactgagacacggcccagactcctacgggaggcagcagtagggaatcttccgcaatggacgaaagtctgacggagcaacgccgcgtgagtgatgaaggttttc…	13	ERS11543289
YS-30-3_G5_9f4d6f1a			0.057100940655294426	0.08	359984.0	1192.0	YS-30-3	05_Not assembled												None			ERS11543290
YS-30-3_G6_caf51fe0			0.14368725368926732	0.02	12382.0	41.0	YS-30-3	05_Not assembled												None			ERS11543291
YS-30-3_G7_fda14700	99.26	0.0	0.25127290510025024	0.49	99884386.0	330743.0	YS-30-3	01_High	2831850.0	661486.0	99884386.0	39.0	38.0	121676.0	2583675.0	bronze	Low coverage (33.12x, expect >= 50.0x)	d__Bacteria;p__Firmicutes;c__Bacilli;o__Staphylococcales;f__Staphylococcaceae;g__Staphylococcus;s__Staphylococcus saprophyticus	d__Bacteria;p__Firmicutes;c__Bacilli;o__Staphylococcales;f__Staphylococcaceae;g__Staphylococcus;s__Staphylococcus saprophyticus	Single	gatgaacgctggcggcgtgcctaatacatgcaagtcgagcgaacagataaggagcttgctcctttgacgttagcggcggacgggtgagtaacacgtgggtaacctacctataagactgggataacttcgggaaaccggagctaataccggataacatttggaaccgcatggttctaaagtgaaagatggttttgctatcacttatagatggacccgcgccgtattagctagttggtaaggtaacggcttaccaaggcgacgatacgtagccgacctgagagggtgatcggccacactggaactgagacacggtccagactcctacgggaggcagcagtagggaatcttccgcaatgggcgaaagcctgacggagcaacgccgcgtgagtgatgaagggt…	4	ERS11543292
YS-30-3_G8_cf04e9aa	99.45	0.0	0.15979633518395994	1.44	904283130.0	2994315.0	YS-30-3	01_High	4842500.0	5988630.0	904283130.0	26.0	24.0	429556.0	2588583.0	gold	passed all cutoffs	d__Bacteria;p__Firmicutes;c__Bacilli;o__Staphylococcales;f__Staphylococcaceae;g__Staphylococcus;s__Staphylococcus saprophyticus	d__Bacteria;p__Firmicutes;c__Bacilli;o__;f__;g__;s__	Single	gatgaacgctggcggcgtgcctaatacatgcaagtcgagcgaacagataaggagcttgctcctttgacgttagcggcggacgggtgagtaacacgtgggtaacctacctataagactgggataacttcgggaaaccggagctaataccggataacatttggaaccgcatggttctaaagtgaaagatggttttgctatcacttatagatggacccgcgccgtattagctagttggtaaggtaacggcttaccaaggcgacgatacgtagccgacctgagagggtgatcggccacactggaactgagacacggtccagactcctacgggaggcagcagtagggaatcttccgcaatgggcgaaagcctgacggagcaacgccgcgtgagtgatgaagggt…	4	ERS11543293
YS-30-3_G9_3deb83e6			0.14196128067197886	0.09	8579216.0	28408.0	YS-30-3	05_Not assembled											d__Bacteria;p__Firmicutes;c__Bacilli;o__Staphylococcales;f__Staphylococcaceae;g__Staphylococcus;s__Staphylococcus saprophyticus	None			ERS11543294
YS-30-3_G10_239f8f97			0.2368897966228461	0.02	5436.0	18.0	YS-30-3	05_Not assembled												None			ERS11543284
YS-30-3_G11_d86db43f			0.23573914794465375	0.03	2416.0	8.0	YS-30-3	05_Not assembled												None			ERS11543285
YS-30-3_G12_79603c21			2.661018899404539	0.07	16308.0	54.0	YS-30-3	05_Not assembled												None			ERS11543286
YS-30-3_H1_9031f88c			0.034087967091447804		6040.0	20.0	YS-30-3	05_Not assembled												None			ERS11543295
YS-30-3_H2_75d56cc6			0.02660875068319765		3020.0	10.0	YS-30-3	05_Not assembled												None			ERS11543299
YS-30-3_H3_e19e7bd3			0.3105313120271553	0.09	10253202.0	33951.0	YS-30-3	05_Not assembled											d__Bacteria;p__Firmicutes;c__Bacilli;o__Staphylococcales;f__Staphylococcaceae;g__Staphylococcus;s__	None			ERS11543300
YS-30-3_H4_89005653	99.45	0.0	0.1856859304432874	0.93	580404740.0	1921870.0	YS-30-3	01_High	3978140.0	3843740.0	580404740.0	26.0	24.0	289080.0	2588180.0	gold	passed all cutoffs	d__Bacteria;p__Firmicutes;c__Bacilli;o__Staphylococcales;f__Staphylococcaceae;g__Staphylococcus;s__Staphylococcus saprophyticus	d__Bacteria;p__Firmicutes;c__Bacilli;o__Staphylococcales;f__Staphylococcaceae;g__Staphylococcus;s__Staphylococcus saprophyticus	None			ERS11543301
YS-30-3_H5_ce85933b			0.9678393694445244	0.18	308040.0	1020.0	YS-30-3	05_Not assembled												None			ERS11543302
YS-30-3_H6_6294aade			0.11923596927768028	0.01	192374.0	637.0	YS-30-3	05_Not assembled												None			ERS11543303
YS-30-3_H7_c704226d	99.45	0.0	0.11089376636078588	0.62	888219146.0	2941123.0	YS-30-3	01_High	5731860.0	5882246.0	888219146.0	26.0	25.0	328726.0	2635606.0	gold	passed all cutoffs	d__Bacteria;p__Firmicutes;c__Bacilli;o__Staphylococcales;f__Staphylococcaceae;g__Staphylococcus;s__Staphylococcus saprophyticus	d__Bacteria;p__;c__;o__;f__;g__;s__	Single	gatgaacgctggcggcgtgcctaatacatgcaagtcgagcgaacagataaggagcttgctcctttgacgttagcggcggacgggtgagtaacacgtgggtaacctacctataagactgggataacttcgggaaaccggagctaataccggataacatttggaaccgcatggttctaaagtgaaagatggttttgctatcacttatagatggacccgcgccgtattagctagttggtaaggtaacggcttaccaaggcgacgatacgtagccgacctgagagggtgatcggccacactggaactgagacacggtccagactcctacgggaggcagcagtagggaatcttccgcaatgggcgaaagcctgacggagcaacgccgcgtgagtgatgaagggt…	4	ERS11543304
YS-30-3_H8_88fce34b			0.34303713718608864	0.22	172140.0	570.0	YS-30-3	05_Not assembled												None			ERS11543305
YS-30-3_H9_84858d57			0.4454448695452061	0.04	1058208.0	3504.0	YS-30-3	05_Not assembled											d__Bacteria;p__Firmicutes;c__Bacilli;o__Staphylococcales;f__Staphylococcaceae;g__Staphylococcus;s__Staphylococcus saprophyticus	None			ERS11543306
YS-30-3_H10_1b39790a			3.3715444581883034	0.1	72178.0	239.0	YS-30-3	05_Not assembled												None			ERS11543296
YS-30-3_H11_5f506f1e			0.12959180738141127	0.12	6558232.0	21716.0	YS-30-3	05_Not assembled											d__Bacteria;p__Firmicutes;c__Bacilli;o__Staphylococcales;f__Staphylococcaceae;g__Staphylococcus;s__Staphylococcus saprophyticus	None			ERS11543297
YS-30-3_H12_54b242de			0.09708598222247793	0.01	8758.0	29.0	YS-30-3	05_Not assembled												None			ERS11543298
YS-35-1_A1_ffebd38c	96.7	0.52	0.1353450507723729	6.44	70671322.0	234011.0	YS-35-1	01_High	4317790.0	468022.0	70671322.0	1021.0	833.0	4597.0	3271344.0	exclude	Too many contigs (1021, expect <= 500)		d__Bacteria;p__;c__;o__;f__;g__;s__	None			ERS11543403
YS-35-1_A2_37040552	80.54	55.07	8.54227195581509	3.65	149394870.0	494685.0	YS-35-1	04_Contaminated	8521070.0	989370.0	149394870.0	4142.0	1225.0	980.0	3906711.0	exclude	Too many contigs (4142, expect <= 500)		d__Bacteria;p__;c__;o__;f__;g__;s__	None			ERS11543407
YS-35-1_A3_aa3af60c	66.85	4.03	0.11520869890400713	2.79	117189288.0	388044.0	YS-35-1	02_Medium	4364980.0	776088.0	117189288.0	1609.0	979.0	2690.0	3114324.0	exclude	Too many contigs (1609, expect <= 500)		d__Bacteria;p__;c__;o__;f__;g__;s__	None			ERS11543408
YS-35-1_A4_114ebf21	99.33	0.12	0.04041653482150562	4.1	103712236.0	343418.0	YS-35-1	01_High	3589090.0	686836.0	103712236.0	89.0	83.0	82827.0	3402669.0	bronze	Low coverage (27.66x, expect >= 50.0x)	d__Bacteria;p__Firmicutes_A;c__Clostridia;o__Lachnospirales;f__Lachnospiraceae;g__Coprococcus;s__	d__Bacteria;p__;c__;o__;f__;g__;s__	Single	gatgaacgctggcggcgtgcttaacacatgcaagtcgaacgattgaagctggagcttgctccggctgatttagtggcggacgggtgagtaacgcgtgggtaacctgcctcatacagggggatagcagttggaaacgactggtaaaaccgcataagcgcacggtatcgcatgatacagtgtgaaaacactccggtggtatgagatggacccgcgtctgattagctagttggcgaggtaacggcccaccaaggcgacgatcagtagccggcctgagagggtgaacggccacattgggactgagacacggcccaaactcctacgggaggcagcagtggggaatattgcacaatgggggaaaccctgatgcagcgacgccgcgtgagtgaagaagtatttcgg…	18	ERS11543409
YS-35-1_A5_f68c3cdb	89.25	2.79	0.09564767137473752	1.2	70882420.0	234710.0	YS-35-1	02_Medium	5721120.0	469420.0	70882420.0	2944.0	1644.0	1891.0	4475798.0	exclude	Too many contigs (2944, expect <= 500)		d__Bacteria;p__Firmicutes;c__Bacilli;o__Bacillales;f__Bacillaceae_G;g__Bacillus_A;s__	None			ERS11543410
YS-35-1_A6_9d03320d			0.04990938641659235	0.41	4705160.0	15580.0	YS-35-1	05_Not assembled											s__;p__;c__;o__;f__;g__;s__	None			ERS11543411
YS-35-1_A7_e7c3eef5	99.37	0.63	0.047032764721111515	1.84	72922128.0	241464.0	YS-35-1	01_High	4155990.0	482928.0	72922128.0	411.0	358.0	19891.0	3771608.0	bronze	Low coverage (16.97x, expect >= 50.0x);Too many contigs (411, expect <= 200)	d__Bacteria;p__Firmicutes_A;c__Clostridia;o__Lachnospirales;f__Lachnospiraceae;g__Blautia_A;s__	d__Bacteria;p__;c__;o__;f__;g__;s__	Single	gatgaacgctggcggcgtgcttaacacatgcaagtcgaacgggaaacctattattgagacttcggtcgatttaatttgtttctagtggcggacgggtgagtaacgcgtgggtaacctgccctatacagggggataacaaccagaaatggttgctaataccgcataagcgcacagagctgcatggctcagtgtgaaaaactccggtggtataggatggacccgcgttggattagcttgttggtggggtaacggcccaccaaggcgacgatccatagccggcctgagagggtgaacggccacattgggactgagacacggcccagactcctacgggaggcagcagtggggaatattgcacaatgggggaaaccctgatgcagcgacgccgcgtgaaggaag…	96	ERS11543412
YS-35-1_A8_777a5a4b	96.76	13.25	0.06486781923309265	1.8	65997872.0	218536.0	YS-35-1	04_Contaminated	5726920.0	437072.0	65997872.0	1735.0	875.0	3926.0	3631308.0	exclude	Too many contigs (1735, expect <= 500)		d__Bacteria;p__;c__;o__;f__;g__;s__	None			ERS11543413
YS-35-1_A9_85a1da52	99.37	1.41	1.2250093490205105	9.57	276449592.0	915396.0	YS-35-1	01_High	5006090.0	1830792.0	276449592.0	128.0	119.0	81660.0	4171484.0	bronze	Low coverage (46.91x, expect >= 50.0x)	d__Bacteria;p__Firmicutes_A;c__Clostridia;o__Lachnospirales;f__Lachnospiraceae;g__Blautia_A;s__	d__Bacteria;p__;c__;o__;f__;g__;s__	Single	gatgaacgctggcggcgtgcttaacacatgcaagtcgaacgggaaaccttttattgaagcttcggcagatttagctggtttctagtggcggacgggtgagtaacgcgtgggtaacctgccttgtacagggggataacagtcagaaatgactgctaataccgcataagcgcacaggaccgcatggtccggtgtgaaaaactccggtggtataagatggacccgcgttggattagcttgttggcagggtaacggcctaccaaggcgacgatccatagccggcctgagagggtgaacggccacattgggactgagacacggcccagactcctacgggaggcagcagtggggaatattgcacaatgggggaaaccctgatgcagcgacgccgcgtgaaggaag…	117	ERS11543414
YS-35-1_A10_0e3ba8f2	100.0	36.73	0.05451198112936168	4.94	91734916.0	303758.0	YS-35-1	04_Contaminated	7116830.0	607516.0	91734916.0	2352.0	668.0	11495.0	5145790.0	exclude	Too many contigs (2352, expect <= 500)		d__Bacteria;p__;c__;o__;f__;g__;s__	None			ERS11543404
YS-35-1_A11_8633f522	99.37	1.27	7.708626988464746	9.66	296518700.0	981850.0	YS-35-1	01_High	5323070.0	1963700.0	296518700.0	156.0	133.0	59431.0	3895948.0	bronze	Low coverage (46.67x, expect >= 50.0x)	d__Bacteria;p__Firmicutes_A;c__Clostridia;o__Lachnospirales;f__Lachnospiraceae;g__Blautia_A;s__	d__Bacteria;p__Firmicutes_A;c__Clostridia;o__;f__;g__;s__	Single	gatgaacgctggcggcgtgcttaacacatgcaagtcgaacgggaaaccttttattgaagcttcggcagatttagctggtttccagtggcggacgggtgagtaacgcgtgggtaacctgccctatacagggggataacaaccagaaatggttgctaataccgcataagcgcacagagctgcatggctcagtgtgaaaaactccggtggtataggatggacccgcgttggattagcttgttggtggggtaacggcccaccaaggcgacgatccatagccggcctgagagggtgaacggccacattgggactgagacacggcccagactcctacgggaggcagcagtggggaatattgcacaatgggggaaaccctgatgcagcgacgccgcgtgaaggaag…	54	ERS11543405
YS-35-1_A12_6f1b5f04			0.07896326554094871	3.82	68293978.0	226139.0	YS-35-1	05_Not assembled											d__Bacteria;p__;c__;o__;f__;g__;s__	None			ERS11543406
YS-35-1_B1_0a297b06	11.52	0.0	0.12297557748180535	1.51	71426020.0	236510.0	YS-35-1	03_Low	2735750.0	473020.0	71426020.0	427.0	47.0	701.0	310801.0	bronze	Low coverage (23.59x, expect >= 50.0x);Too many contigs (427, expect <= 200)		d__Bacteria;p__;c__;o__;f__;g__;s__	Single	gatgaacgctggcggcgtgcttaacacatgcaagtcgaacgggaaaccttttattgaagcttcggcagatttagattgtttctagtggcggacgggtgagtaacgcgtgggtaacctgccttgtacagggggataacagtcagaaatgactgctaataccgcataagcgcacaggaccgcatggtccggtgtgaaaaactccggtggtataagatggacccgcgttggattagctagttgacagggtaacggcctgccaaggcgacgatccatagccggcctgagagggtgaacggccacattgggactgagacacggcccagactcctacgggaggcagcagtggggaatattgcacaatgggggaaaccctgatgcagcgacgccgcgtgaaggaag…	220	ERS11543415
YS-35-1_B2_291d65a5	99.37	0.63	0.00532175013663953	11.82	108688290.0	359895.0	YS-35-1	01_High	4999020.0	719790.0	108688290.0	251.0	203.0	40147.0	3988673.0	bronze	Low coverage (20.55x, expect >= 50.0x);Too many contigs (251, expect <= 200)	d__Bacteria;p__Firmicutes_A;c__Clostridia;o__Lachnospirales;f__Lachnospiraceae;g__Blautia_A;s__	d__Bacteria;p__;c__;o__;f__;g__;s__	Multiple	gatgaacgctggcggcgtgcttaacacatgcaagtcgaacgggaaacctattattgagacttcggtcgatttaatttgtttctagtggcggacgggtgagtaacgcgtgggtaacctgccctatacagggggataacaaccagaaatggttgctaataccgcataagcgcacagagctgcatggctcagtgtgaaaaactccggtggtataggatggacccgcgttggattagcttgttggtgaggtaacggcccaccaaggcgacgatccatagccggcctgagagggtgaacggccacattgggactgagacacggcccagactcctacgggaggcagcagtggggaatattgcacaatgggggaaaccctgatgcagcgacgccgcgtgaaggaag…	85	ERS11543419
YS-35-1_B3_0abfd670	99.33	0.12	0.07867560337140063	2.22	101177550.0	335025.0	YS-35-1	01_High	3611090.0	670050.0	101177550.0	129.0	117.0	56656.0	3365360.0	bronze	Low coverage (26.13x, expect >= 50.0x)	d__Bacteria;p__Firmicutes_A;c__Clostridia;o__Lachnospirales;f__Lachnospiraceae;g__Coprococcus;s__	d__Bacteria;p__;c__;o__;f__;g__;s__	Single	gatgaacgctggcggcgtgcttaacacatgcaagtcgaacgattgaagctggagcttgctccggccgatttagtggcggacgggtgagtaacgcgtgggtaacctgcctcatacagggggatagcagttggaaacgactggtaaaaccgcataagcgcacggtatcgcatgatacagtgtgaaaacactccggtggtatgagatggacccgcgtctgattagctagttggcgaggtaacggcccaccaaggcgacgatcagtagccggcctgagagggtgaacggccacattgggactgagacacggcccaaactcctacgggaggcagcagtggggaatattgcacaatgggggaaaccctgatgcagcgacgccgcgtgagtgaagaagtatttcgg…	16	ERS11543420
YS-35-1_B4_c349725a	99.33	3.19	2.792192848718465	7.88	163698496.0	542048.0	YS-35-1	01_High	6031550.0	1084096.0	163698496.0	380.0	151.0	55081.0	3621422.0	bronze	Low coverage (21.70x, expect >= 50.0x);Too many contigs (380, expect <= 200)	d__Bacteria;p__Firmicutes_A;c__Clostridia;o__Lachnospirales;f__Lachnospiraceae;g__Coprococcus;s__	d__Bacteria;p__Firmicutes_A;c__Clostridia;o__Lachnospirales;f__Lachnospiraceae;g__;s__	Single	gatgaacgctggcggcgtgcttaacacatgcaagtcgaacgattgaagctggagcttgctccggccgatttagtggcggacgggtgagtaacgcgtgggtaacctgcctcatacagggggatagcagttggaaacgactggtaaaaccgcataagcgcacggtatcgcatgatacagtgtgaaaacactccggtggtatgagatggacccgcgtctgattagctagttggcgaggtaacggcccaccaaggcgacgatcagtagccggcctgagagggtgaacggccacattgggactgagacacggcccaaactcctacgggaggcagcagtggggaatattgcacaatgggggaaaccctgatgcagcgacgccgcgtgagtgaagaagtatttcgg…	16	ERS11543421
YS-35-1_B5_fd720605	99.33	0.12	0.0490463999079481	8.14	90775462.0	300581.0	YS-35-1	01_High	3448270.0	601162.0	90775462.0	100.0	94.0	73852.0	3403760.0	bronze	Low coverage (25.30x, expect >= 50.0x)	d__Bacteria;p__Firmicutes_A;c__Clostridia;o__Lachnospirales;f__Lachnospiraceae;g__Coprococcus;s__	d__Bacteria;p__Firmicutes_A;c__Clostridia;o__Lachnospirales;f__Lachnospiraceae;g__Coprococcus;s__	Single	gatgaacgctggcggcgtgcttaacacatgcaagtcgaacgattgaagctggagcttgctccggccgatttagtggcggacgggtgagtaacgcgtgggtaacctgcctcatacagggggatagcagttggaaacgactggtaaaaccgcataagcgcacggtatcgcatgatacagtgtgaaaacactccggtggtatgagatggacccgcgtctgattagctagttggcgaggtaacggcccaccaaggcgacgatcagtagccggcctgagagggtgaacggccacattgggactgagacacggcccaaactcctacgggaggcagcagtggggaatattgcacaatgggggaaaccctgatgcagcgacgccgcgtgagtgaagaagtatttcgg…	16	ERS11543422
YS-35-1_B6_8446369e	98.9	1.52	0.023732128987716827	4.8	90949716.0	301158.0	YS-35-1	01_High	5614480.0	602316.0	90949716.0	1706.0	1208.0	4812.0	4843875.0	exclude	Too many contigs (1706, expect <= 500)		d__Bacteria;p__;c__;o__;f__;g__;s__	None			ERS11543423
YS-35-1_B7_30414c9b			0.02545810200500532	0.37	5171750.0	17125.0	YS-35-1	05_Not assembled											d__Bacteria;p__Firmicutes_A;c__Clostridia;o__Lachnospirales;f__Lachnospiraceae;g__Blautia_A;s__	None			ERS11543424
YS-35-1_B8_2c2ba526	98.66	0.46	0.0375399131260248	5.44	63154844.0	209122.0	YS-35-1	01_High	3411060.0	418244.0	63154844.0	156.0	143.0	42630.0	3388471.0	bronze	Low coverage (17.85x, expect >= 50.0x)	d__Bacteria;p__Firmicutes_A;c__Clostridia;o__Lachnospirales;f__Lachnospiraceae;g__Coprococcus;s__	d__Bacteria;p__Firmicutes_A;c__Clostridia;o__Lachnospirales;f__Lachnospiraceae;g__Coprococcus;s__	Single	gatgaacgctggcggcgtgcttaacacatgcaagtcgaacgattgaagctggagcttgctccggctgatttagtggcggacgggtgagtaacgcgtgggtaacctgcctcatacagggggatagcagttggaaacgactggtaaaaccgcataagcgcacggtatcgcatgatacagtgtgaaaacactccggtggtatgagatggacccgcgtctgattagctagttggcgaggtaacggcccaccaaggcgacgatcagtagccggcctgagagggtgaacggccacattgggactgagacacggcccaaactcctacgggaggcagcagtggggaatattgcacaatgggggaaaccctgatgcagcgacgccgcgtgagtgaagaagtatttcgg…	18	ERS11543425
YS-35-1_B9_be5a6bce	98.21	100.0	2.451600839973535	9.8	427162994.0	1414447.0	YS-35-1	04_Contaminated	9296860.0	2828894.0	427162994.0	625.0	558.0	31714.0	8017331.0	exclude	Too many contigs (625, expect <= 500)		d__Bacteria;p__;c__;o__;f__;g__;s__	None			ERS11543426
YS-35-1_B10_ef94b496	100.0	91.07	0.034087967091447804	0.72	166139260.0	550130.0	YS-35-1	04_Contaminated	10767400.0	1100260.0	166139260.0	3609.0	2039.0	2461.0	6345203.0	exclude	Too many contigs (3609, expect <= 500)		d__Bacteria;p__;c__;o__;f__;g__;s__	None			ERS11543416
YS-35-1_B11_8c3d923c			0.03638926444783246	0.23	4823846.0	15973.0	YS-35-1	05_Not assembled											s__;p__;c__;o__;f__;g__;s__	None			ERS11543417
YS-35-1_B12_cfd19038	86.14	3.2	0.03696458878692863	0.62	106891994.0	353947.0	YS-35-1	02_Medium	7029130.0	707894.0	106891994.0	2570.0	1323.0	2046.0	3958869.0	exclude	Too many contigs (2570, expect <= 500)		d__Bacteria;p__;c__;o__;f__;g__;s__	None			ERS11543418
YS-35-1_C1_baadfec1			0.1905761873256048	5.83	46919324.0	155362.0	YS-35-1	05_Not assembled											d__Bacteria;p__;c__;o__;f__;g__;s__	None			ERS11543427
YS-35-1_C2_d1df877c			0.047320426890659614	0.25	1076026.0	3563.0	YS-35-1	05_Not assembled											s__;p__;c__;o__;f__;g__;s__	None			ERS11543431
YS-35-1_C3_83b96c07	52.43	1.67	0.14685153755429622	2.52	81828712.0	270956.0	YS-35-1	02_Medium	4965330.0	541912.0	81828712.0	2089.0	417.0	804.0	1685300.0	exclude	Too many contigs (2089, expect <= 500)		d__Bacteria;p__;c__;o__;f__;g__;s__	None			ERS11543432
YS-35-1_C4_f6dcd60d	62.84	0.14	0.06601846791128499	1.6	56067508.0	185654.0	YS-35-1	02_Medium	3442900.0	371308.0	56067508.0	1970.0	668.0	1053.0	1946433.0	exclude	Too many contigs (1970, expect <= 500)		d__Bacteria;p__;c__;o__;f__;g__;s__	None			ERS11543433
YS-35-1_C5_b2db6978	89.0	2.75	0.02028018295313983	3.06	59527220.0	197110.0	YS-35-1	02_Medium	5212400.0	394220.0	59527220.0	3002.0	1473.0	1555.0	3980869.0	exclude	Too many contigs (3002, expect <= 500)		d__Bacteria;p__Firmicutes;c__Bacilli;o__Bacillales;f__Bacillaceae_G;g__Bacillus_A;s__	None			ERS11543434
YS-35-1_C6_c754d4c2			0.03696458878692863	0.44	4278736.0	14168.0	YS-35-1	05_Not assembled											d__Bacteria;p__Firmicutes;c__Bacilli;o__Bacillales;f__Bacillaceae_G;g__Bacillus_A;s__Bacillus_A cereus_AQ	None			ERS11543435
YS-35-1_C7_1224b34d			-0.00014383108477404136	0.17	55568.0	184.0	YS-35-1	05_Not assembled												None			ERS11543436
YS-35-1_C8_0e9a3731			0.02948537237867848	0.3	973950.0	3225.0	YS-35-1	05_Not assembled												None			ERS11543437
YS-35-1_C9_e2653459	99.63	0.12	1.332307338261945	15.69	2449970168.0	8112484.0	YS-35-1	01_High	5202360.0	16224968.0	2449970168.0	55.0	48.0	158086.0	3194541.0	gold	passed all cutoffs	d__Bacteria;p__Firmicutes;c__Bacilli;o__Lactobacillales;f__Enterococcaceae;g__Enterococcus_B;s__Enterococcus_B pernyi	d__Bacteria;p__Firmicutes;c__Bacilli;o__;f__;g__;s__	Single	gacgaacgctggcggcgtgcctaatacatgcaagtcgaacgcttcttttcccaccggagcttgctccaccgggaaaagaggagtggcgaacgggtgagtaacacgtgggtaacctgcccatcagaaggggataacacttggaaacaggtgctaataccgtataacaatcgaaaccgcatggtttcgttttgaaaggcgctttacggtgccgctgatggatggacccgcggtgcattagctagttggtgaggtaacggctcaccaaggccacgatgcatagccgacctgagagggtgatcggccacattgggactgagacacggcccaaactcctacgggaggcagcagtagggaatcttcggcaatggacgaaagtctgaccgagcaacgccgcgtgag…	60	ERS11543438
YS-35-1_C10_0757e8a4	99.3	0.7	0.8035842706325691	11.43	137771796.0	456198.0	YS-35-1	01_High	3848900.0	912396.0	137771796.0	224.0	201.0	25368.0	3317041.0	bronze	Low coverage (29.70x, expect >= 50.0x);Too many contigs (224, expect <= 200)	d__Bacteria;p__Firmicutes_A;c__Clostridia;o__Peptostreptococcales;f__Peptostreptococcaceae;g__Paraclostridium;s__	d__Bacteria;p__Firmicutes_A;c__Clostridia;o__Peptostreptococcales;f__Peptostreptococcaceae;g__Paraclostridium;s__Paraclostridium bifermentans	Single	gatgaacgctggcggcgtgcctaacacatgcaagtcgagcgatcttcttcggaagagagcggcggacgggtgagtaacgcgtgggtaacctgccctgtacacacggataacataccgaaaggtatgctaatacgggataacatataaaagtcacatggcttttatatcaaagcttttgcggtacaggatggacccgcgtctgattagctagttggtaaggtaacggcttaccaaggcgacgatcagtagccgacctgagagggtgatcggccacactggaactgagacacggtccagactcctacgggaggcagcagtggggaatattgcacaatgggcgaaagcctgatgcagcaacgccgcgtgagcgatgaaggccttcgggtcgtaaagctctgt…	218	ERS11543428
YS-35-1_C11_70630379	53.8	6.26	0.02660875068319765	0.95	68225122.0	225911.0	YS-35-1	02_Medium	5786570.0	451822.0	68225122.0	2562.0	800.0	1063.0	2578801.0	exclude	Too many contigs (2562, expect <= 500)		d__Bacteria;p__;c__;o__;f__;g__;s__	None			ERS11543429
YS-35-1_C12_d8b0898a	90.24	3.55	0.02833472370048615	2.04	60827028.0	201414.0	YS-35-1	01_High	5171100.0	402828.0	60827028.0	1548.0	1011.0	2893.0	3140848.0	exclude	Too many contigs (1548, expect <= 500)		d__Bacteria;p__;c__;o__;f__;g__;s__	None			ERS11543430
YS-35-1_D1_1fa6d6a2			-0.00014383108477404136	12.95	9634404.0	31902.0	YS-35-1	05_Not assembled											d__Bacteria;p__Firmicutes;c__Bacilli;o__Bacillales_B;f__DSM-18226;g__Niallia;s__	None			ERS11543439
YS-35-1_D2_78b47a29			0.0988119552397664	6.84	8201414.0	27157.0	YS-35-1	05_Not assembled											d__Bacteria;p__Firmicutes;c__Bacilli;o__Bacillales;f__Bacillaceae_G;g__Bacillus_A;s__Bacillus_A mobilis	None			ERS11543443
YS-35-1_D3_c7470960	75.91	4.68	0.4060351523171187	6.35	55876342.0	185021.0	YS-35-1	02_Medium	4874420.0	370042.0	55876342.0	2216.0	1028.0	1430.0	2745985.0	exclude	Too many contigs (2216, expect <= 500)		d__Bacteria;p__;c__;o__;f__;g__;s__	None			ERS11543444
YS-35-1_D4_e0934946	78.55	2.58	0.003308114949802951	0.53	66124712.0	218956.0	YS-35-1	02_Medium	5144590.0	437912.0	66124712.0	2549.0	920.0	1140.0	2710970.0	exclude	Too many contigs (2549, expect <= 500)		d__Bacteria;p__;c__;o__;f__;g__;s__	None			ERS11543445
YS-35-1_D5_af084f0b	87.17	4.9	0.6376031988033254	5.19	110867522.0	367111.0	YS-35-1	02_Medium	7001860.0	734222.0	110867522.0	3334.0	2262.0	2343.0	6137924.0	exclude	Too many contigs (3334, expect <= 500)		d__Bacteria;p__Firmicutes;c__Bacilli;o__;f__;g__;s__	None			ERS11543446
YS-35-1_D6_46c461da			0.10542818513937233	2.03	71215828.0	235814.0	YS-35-1	05_Not assembled											d__Bacteria;p__;c__;o__;f__;g__;s__	None			ERS11543447
YS-35-1_D7_caa1dde1	88.75	2.5	0.03725225095647671	0.94	76197016.0	252308.0	YS-35-1	02_Medium	5525740.0	504616.0	76197016.0	1705.0	1055.0	2891.0	3409324.0	exclude	Too many contigs (1705, expect <= 500)		d__Bacteria;p__;c__;o__;f__;g__;s__	None			ERS11543448
YS-35-1_D8_4bb21954			0.05393665679026551	0.33	1692710.0	5605.0	YS-35-1	05_Not assembled											d__Bacteria;p__Firmicutes;c__Bacilli;o__Bacillales;f__Bacillaceae_G;g__Bacillus_A;s__	None			ERS11543449
YS-35-1_D9_2df61434	94.18	8.56	0.10341454995253574	4.66	71528398.0	236849.0	YS-35-1	05_Not assembled	6295010.0	473698.0	71528398.0	1991.0	1468.0	3450.0	4843156.0	exclude	Too many contigs (1991, expect <= 500)		d__Bacteria;p__Firmicutes;c__Bacilli;o__Bacillales;f__;g__;s__	None			ERS11543450
YS-35-1_D10_2e3fa9ea	98.86	3.17	8.447918764203319	13.7	191351126.0	633613.0	YS-35-1	01_High	4468830.0	1267226.0	191351126.0	161.0	147.0	43264.0	3779362.0	bronze	Low coverage (36.66x, expect >= 50.0x)	d__Bacteria;p__Firmicutes;c__Bacilli;o__Bacillales_B;f__Caldibacillaceae;g__Bacillus_J;s__Bacillus_J thermoamylovorans	d__Bacteria;p__Firmicutes;c__Bacilli;o__Bacillales_B;f__Caldibacillaceae;g__Bacillus_J;s__Bacillus_J thermoamylovorans	Single	gacgaacgctggcggcgtgcctaatacatgcaagtcgagcgaaccaataagaagcttgctttttgttggttagcggcggacgggtgagtaacacgtgggtaacctgcctgtaagaccgggataactccgggaaaccggtgctaataccggatagattatctttccgcctggagagataaggaaagatggctattgccatcacttacagatgggcccgcggcgcattagctagttggtgaggtaacggctcaccaaggcgacgatgcgtagccgacctgagagggtgatcggccacactgggactgagacacggcccagactcctacgggaggcagcagtagggaatcttccgcaatggacgaaagtctgacggagcaacgccgcgtgagcgaagaaggt…	179	ERS11543440
YS-35-1_D11_b0394e40			0.2147398095676437	7.01	68609266.0	227183.0	YS-35-1	05_Not assembled											d__Bacteria;p__Firmicutes;c__Bacilli;o__;f__;g__;s__	None			ERS11543441
YS-35-1_D12_6994df11	98.99	0.79	-0.0012944797629663722	2.13	73652062.0	243881.0	YS-35-1	01_High	3564610.0	487762.0	73652062.0	189.0	174.0	34664.0	3375669.0	bronze	Low coverage (19.34x, expect >= 50.0x)	d__Bacteria;p__Firmicutes_A;c__Clostridia;o__Lachnospirales;f__Lachnospiraceae;g__Coprococcus;s__	d__Bacteria;p__Firmicutes_A;c__Clostridia;o__;f__;g__;s__	Single	gatgaacgctggcggcgtgcttaacacatgcaagtcgaacgattgaagctggagcttgctccggccgatttagtggcggacgggtgagtaacgcgtgggtaacctgcctcatacagggggatagcagttggaaacgactggtaaaaccgcataagcgcacggtatcgcatgatacagtgtgaaaacactccggtggtatgagatggacccgcgtctgattagctagttggcgaggtaacggcccaccaaggcgacgatcagtagccggcctgagagggtgaacggccacattgggactgagacacggcccaaactcctacgggaggcagcagtggggaatattgcacaatgggggaaaccctgatgcagcgacgccgcgtgagtgaagaagtatttcgg…	16	ERS11543442
YS-35-1_E1_2acad916			0.00014383108477404136	11.13	18229626.0	60363.0	YS-35-1	05_Not assembled											d__Bacteria;p__Firmicutes_A;c__Clostridia;o__Lachnospirales;f__Lachnospiraceae;g__Blautia_A;s__Blautia_A obeum	None			ERS11543451
YS-35-1_E2_734c2977	80.9	3.75	0.09449702269654517	3.49	92242578.0	305439.0	YS-35-1	02_Medium	6012370.0	610878.0	92242578.0	3343.0	1401.0	1223.0	3751128.0	exclude	Too many contigs (3343, expect <= 500)		d__Bacteria;p__Firmicutes;c__Bacilli;o__Bacillales;f__Bacillaceae_G;g__Bacillus_A;s__Bacillus_A cereus_AQ	None			ERS11543455
YS-35-1_E3_3da60396	96.36	2.67	0.10686649598711273	5.94	77128384.0	255392.0	YS-35-1	01_High	4037060.0	510784.0	77128384.0	724.0	618.0	7059.0	3288128.0	exclude	Too many contigs (724, expect <= 500)		d__Bacteria;p__Firmicutes_A;c__Clostridia;o__Lachnospirales;f__Lachnospiraceae;g__;s__	None			ERS11543456
YS-35-1_E4_6935fd37	96.01	79.93	0.08299053591462187	6.84	105418234.0	349067.0	YS-35-1	04_Contaminated	6350700.0	698134.0	105418234.0	2210.0	1579.0	4107.0	5896874.0	exclude	Too many contigs (2210, expect <= 500)		d__Bacteria;p__;c__;o__;f__;g__;s__	None			ERS11543457
YS-35-1_E5_b80da8ce	98.57	5.79	9.225757270661337	7.0	167646240.0	555120.0	YS-35-1	05_Not assembled	6330050.0	1110240.0	167646240.0	811.0	731.0	11265.0	5507512.0	exclude	Too many contigs (811, expect <= 500)		d__Bacteria;p__Firmicutes_A;c__Clostridia;o__Clostridiales;f__Clostridiaceae;g__Clostridium_AM;s__Clostridium_AM sp900759715	None			ERS11543458
YS-35-1_E6_0f187e6b	98.98	1.38	0.0274717371918419	3.65	150120878.0	497089.0	YS-35-1	01_High	6462670.0	994178.0	150120878.0	1806.0	1387.0	4607.0	5455731.0	exclude	Too many contigs (1806, expect <= 500)		d__Bacteria;p__Firmicutes;c__Bacilli;o__Bacillales;f__Bacillaceae_G;g__Bacillus_A;s__Bacillus_A mobilis	None			ERS11543459
YS-35-1_E7_c45c232f			0.01481460173172626	1.14	47521814.0	157357.0	YS-35-1	05_Not assembled											d__Bacteria;p__;c__;o__;f__;g__;s__	None			ERS11543460
YS-35-1_E8_03a0a5b0			0.0640048327244484	1.63	46273648.0	153224.0	YS-35-1	05_Not assembled											d__Bacteria;p__Firmicutes_A;c__Clostridia;o__Lachnospirales;f__Lachnospiraceae;g__;s__	None			ERS11543461
YS-35-1_E9_9a88a0c7	60.89	3.06	0.053361332451169335	0.5	95823392.0	317296.0	YS-35-1	02_Medium	7553030.0	634592.0	95823392.0	2444.0	708.0	957.0	2237557.0	exclude	Too many contigs (2444, expect <= 500)		d__Bacteria;p__;c__;o__;f__;g__;s__	None			ERS11543462
YS-35-1_E10_57f51022			-0.0010068175934182897	0.35	3780436.0	12518.0	YS-35-1	05_Not assembled											d__Bacteria;p__Firmicutes;c__Bacilli;o__Bacillales;f__Bacillaceae_G;g__Bacillus_A;s__Bacillus_A thuringiensis	None			ERS11543452
YS-35-1_E11_edbe1333	98.48	28.86	0.023732128987716827	5.4	57636096.0	190848.0	YS-35-1	04_Contaminated	4798870.0	381696.0	57636096.0	2054.0	1002.0	3009.0	3716362.0	exclude	Too many contigs (2054, expect <= 500)		d__Bacteria;p__Firmicutes_A;c__Clostridia;o__Lachnospirales;f__Lachnospiraceae;g__;s__	None			ERS11543453
YS-35-1_E12_9052e495	99.33	0.12	-0.001582141932514455	18.61	367585038.0	1217169.0	YS-35-1	01_High	7207400.0	2434338.0	367585038.0	95.0	83.0	84604.0	3458621.0	bronze	Low coverage (41.30x, expect >= 50.0x)	d__Bacteria;p__Firmicutes_A;c__Clostridia;o__Lachnospirales;f__Lachnospiraceae;g__Coprococcus;s__	d__Bacteria;p__Firmicutes_A;c__Clostridia;o__Lachnospirales;f__Lachnospiraceae;g__;s__	Multiple	gatgaacgctggcggcgtgcttaacacatgcaagtcgaacgattgaagctggagcttgctccggctgatttagtggcggacgggtgagtaacgcgtgggtaacctgcctcatacagggggatagcagttggaaacgactggtaaaaccgcataagcgcacggtatcgcatgatacagtgtgaaaacactccggtggtatgagatggacccgcgtctgattagctagttggcgaggtaacggcccaccaaggcgacgatcagtagccggcctgagagggtgaacggccacattgggactgagacacggcccaaactcctacgggaggcagcagtggggaatattgcacaatgggggaaaccctgatgcagcgacgccgcgtgagtgaagaagtatttcgg…	18	ERS11543454
YS-35-1_F1_a487f7d3			-0.0010068175934182897	7.5	36457440.0	120720.0	YS-35-1	05_Not assembled											d__Bacteria;p__Firmicutes_A;c__Clostridia;o__Lachnospirales;f__Lachnospiraceae;g__Coprococcus;s__Coprococcus eutactus	None			ERS11543463
YS-35-1_F2_41fa0227			0.07205937347179472	12.28	18029702.0	59701.0	YS-35-1	05_Not assembled											d__Bacteria;p__Firmicutes;c__Bacilli;o__Bacillales;f__Bacillaceae_G;g__Bacillus_A;s__	None			ERS11543467
YS-35-1_F3_2a674ef6	96.92	2.13	3.3842015936484198	7.84	53566042.0	177371.0	YS-35-1	01_High	2782220.0	354742.0	53566042.0	685.0	564.0	6781.0	2684466.0	exclude	Too many contigs (685, expect <= 500)		d__Bacteria;p__Firmicutes_A;c__Clostridia;o__Lachnospirales;f__Lachnospiraceae;g__CAG-127;s__	None			ERS11543468
YS-35-1_F4_427139f7	32.95	0.74	0.05652561631619825	0.96	81996020.0	271510.0	YS-35-1	03_Low	4954430.0	543020.0	81996020.0	1309.0	176.0	735.0	981437.0	exclude	Too many contigs (1309, expect <= 500)		d__Bacteria;p__;c__;o__;f__;g__;s__	None			ERS11543469
YS-35-1_F5_1201d4c8	100.0	94.83	11.53712280298018	2.13	246944494.0	817697.0	YS-35-1	04_Contaminated	8955130.0	1635394.0	246944494.0	2601.0	2017.0	3949.0	7119153.0	exclude	Too many contigs (2601, expect <= 500)		d__Bacteria;p__;c__;o__;f__;g__;s__	None			ERS11543470
YS-35-1_F6_309d536d	99.33	0.12	0.0027327906107067856	5.03	104155270.0	344885.0	YS-35-1	01_High	3521600.0	689770.0	104155270.0	86.0	77.0	83766.0	3406110.0	bronze	Low coverage (27.90x, expect >= 50.0x)	d__Bacteria;p__Firmicutes_A;c__Clostridia;o__Lachnospirales;f__Lachnospiraceae;g__Coprococcus;s__	d__Bacteria;p__;c__;o__;f__;g__;s__	Single	gatgaacgctggcggcgtgcttaacacatgcaagtcgaacgattgaagctggagcttgctccggctgatttagtggcggacgggtgagtaacgcgtgggtaacctgcctcatacagggggatagcagttggaaacgactggtaaaaccgcataagcgcacggtatcgcatgatacagtgtgaaaacactccggtggtatgagatggacccgcgtctgattagctagttggcgaggtaacggcccaccaaggcgacgatcagtagccggcctgagagggtgaacggccacattgggactgagacacggcccaaactcctacgggaggcagcagtggggaatattgcacaatgggggaaaccctgatgcagcgacgccgcgtgagtgaagaagtatttcgg…	18	ERS11543471
YS-35-1_F7_052664c9			0.02775939936138998	0.37	2555222.0	8461.0	YS-35-1	05_Not assembled											d__Bacteria;p__Firmicutes;c__Bacilli;o__Bacillales;f__Bacillaceae_G;g__Bacillus_A;s__Bacillus_A cereus_AQ	None			ERS11543472
YS-35-1_F8_662b41ff	93.14	2.69	0.034087967091447804	0.7	86959390.0	287945.0	YS-35-1	01_High	5911460.0	575890.0	86959390.0	2905.0	1451.0	1764.0	4162014.0	exclude	Too many contigs (2905, expect <= 500)		d__Bacteria;p__;c__;o__;f__;g__;s__	None			ERS11543473
YS-35-1_F9_12016adf	99.22	0.12	0.02517043983545724	0.97	74190226.0	245663.0	YS-35-1	01_High	3696620.0	491326.0	74190226.0	557.0	480.0	10149.0	3304043.0	exclude	Too many contigs (557, expect <= 500)		d__Bacteria;p__;c__;o__;f__;g__;s__	None			ERS11543474
YS-35-1_F10_7575fe7c			0.03869056180421713	0.47	6800436.0	22518.0	YS-35-1	05_Not assembled											d__Bacteria;p__;c__;o__;f__;g__;s__	None			ERS11543464
YS-35-1_F11_16b9cadd	65.19	1.99	0.032361994074159316	0.88	59002344.0	195372.0	YS-35-1	02_Medium	4958940.0	390744.0	59002344.0	2981.0	1014.0	1063.0	2990836.0	exclude	Too many contigs (2981, expect <= 500)		d__Bacteria;p__;c__;o__;f__;g__;s__	None			ERS11543465
YS-35-1_F12_fff0b9f0	40.28	4.22	-0.001582141932514455	0.53	116210808.0	384804.0	YS-35-1	03_Low	9595340.0	769608.0	116210808.0	1911.0	211.0	722.0	1410023.0	exclude	Too many contigs (1911, expect <= 500)		d__Bacteria;p__;c__;o__;f__;g__;s__	None			ERS11543466
YS-35-1_G1_58de3abf	98.73	0.63	0.00014383108477404136	7.53	122999768.0	407284.0	YS-35-1	01_High	4167040.0	814568.0	122999768.0	205.0	180.0	37150.0	3716886.0	bronze	Low coverage (26.47x, expect >= 50.0x);Too many contigs (205, expect <= 200)	d__Bacteria;p__Firmicutes_A;c__Clostridia;o__Lachnospirales;f__Lachnospiraceae;g__Blautia_A;s__	d__Bacteria;p__;c__;o__;f__;g__;s__	Single	gatgaacgctggcggcgtgcttaacacatgcaagtcgaacgggaaaccttttattgaagcttcggcagatttagctggtttctagtggcggacgggtgagtaacgcgtgggtaacctgccctatacagggggataacaaccagaaatggttgctaataccgcataagcgcacagagctgcatggctcagtgtgaaaaactccggtggtataggatggacccgcgttggattagcttgttggtgaggtaacggcccaccaaggcgacgatccatagccggcctgagagggtgaacggccacattgggactgagacacggcccagactcctacgggaggcagcagtggggaatattgcacaatgggggaaaccctgatgcagcgacgccgcgtgaaggaag…	133	ERS11543475
YS-35-1_G2_f61fe49a			0.032361994074159316	0.15	639938.0	2119.0	YS-35-1	05_Not assembled												None			ERS11543479
YS-35-1_G3_ffa5375d	99.33	1.41	0.10312688778298763	5.83	96627920.0	319960.0	YS-35-1	01_High	4898980.0	639920.0	96627920.0	366.0	153.0	46984.0	3545752.0	bronze	Low coverage (18.32x, expect >= 50.0x);Too many contigs (366, expect <= 200)	d__Bacteria;p__Firmicutes_A;c__Clostridia;o__Lachnospirales;f__Lachnospiraceae;g__Coprococcus;s__	d__Bacteria;p__;c__;o__;f__;g__;s__	Single	gatgaacgctggcggcgtgcttaacacatgcaagtcgaacgattgaagctggagcttgctccggccgatttagtggcggacgggtgagtaacgcgtgggtaacctgcctcatacagggggatagcagttggaaacgactggtaaaaccgcataagcgcacagtatcgcatgatacagtgtgaaaacactccggtggtatgagatggacccgcgtctgattagctagttggcgaggtaacggcccaccaaggcgacgatcagtagccggcctgagagggtgaacggccacattgggactgagacacggcccaaactcctacgggaggcagcagtggggaatattgcacaatgggggaaaccctgatgcagcgacgccgcgtgagtgaagaagtatttcgg…	224	ERS11543480
YS-35-1_G4_21f963b0	22.39	0.0	0.006184736645283778	0.95	71121000.0	235500.0	YS-35-1	03_Low	3901780.0	471000.0	71121000.0	1233.0	270.0	839.0	1059344.0	exclude	Too many contigs (1233, expect <= 500)		d__Bacteria;p__;c__;o__;f__;g__;s__	None			ERS11543481
YS-35-1_G5_29c133c6	99.33	0.12	0.055662629807554015	1.13	83517798.0	276549.0	YS-35-1	01_High	3555050.0	553098.0	83517798.0	178.0	164.0	41388.0	3386057.0	bronze	Low coverage (22.23x, expect >= 50.0x)	d__Bacteria;p__Firmicutes_A;c__Clostridia;o__Lachnospirales;f__Lachnospiraceae;g__Coprococcus;s__	d__Bacteria;p__;c__;o__;f__;g__;s__	Single	gatgaacgctggcggcgtgcttaacacatgcaagtcgaacgattgaagctggagcttgctccggctgatttagtggcggacgggtgagtaacgcgtgggtaacctgcctcatacagggggatagcagttggaaacgactggtaaaaccgcataagcgcacggtatcgcatgatacagtgtgaaaacactccggtggtatgagatggacccgcgtctgattagctagttggcgaggtaacggcccaccaaggcgacgatcagtagccggcctgagagggtgaacggccacattgggactgagacacggcccaaactcctacgggaggcagcagtggggaatattgcacaatgggggaaaccctgatgcagcgacgccgcgtgagtgaagaagtatttcgg…	18	ERS11543482
YS-35-1_G6_5ea43cfc	87.42	3.23	0.01826654776630325	0.65	89003628.0	294714.0	YS-35-1	02_Medium	5820870.0	589428.0	89003628.0	3113.0	1515.0	1541.0	4073005.0	exclude	Too many contigs (3113, expect <= 500)		d__Bacteria;p__;c__;o__;f__;g__;s__	None			ERS11543483
YS-35-1_G7_1b7b407b	99.33	0.12	0.012513304375341596	12.39	87621374.0	290137.0	YS-35-1	01_High	3447830.0	580274.0	87621374.0	93.0	88.0	73905.0	3405821.0	bronze	Low coverage (24.53x, expect >= 50.0x)	d__Bacteria;p__Firmicutes_A;c__Clostridia;o__Lachnospirales;f__Lachnospiraceae;g__Coprococcus;s__	d__Bacteria;p__Firmicutes_A;c__Clostridia;o__Lachnospirales;f__Lachnospiraceae;g__Coprococcus;s__	Single	gatgaacgctggcggcgtgcttaacacatgcaagtcgaacgattgaagctggagcttgctccggccgatttagtggcggacgggtgagtaacgcgtgggtaacctgcctcatacagggggatagcagttggaaacgactggtaaaaccgcataagcgcacggtatcgcatgatacagtgtgaaaacactccggtggtatgagatggacccgcgtctgattagctagttggcgaggtaacggcccaccaaggcgacgatcagtagccggcctgagagggtgaacggccacattgggactgagacacggcccaaactcctacgggaggcagcagtggggaatattgcacaatgggggaaaccctgatgcagcgacgccgcgtgagtgaagaagtatttcgg…	16	ERS11543484
YS-35-1_G8_ce29df37			0.003308114949802951	0.3	2559450.0	8475.0	YS-35-1	05_Not assembled											d__Bacteria;p__Firmicutes;c__Bacilli;o__Bacillales;f__Bacillaceae_G;g__Bacillus_A;s__	None			ERS11543485
YS-35-1_G9_fe74d128			0.011074993527601185	0.19	1244240.0	4120.0	YS-35-1	05_Not assembled											d__Bacteria;p__Firmicutes;c__Bacilli;o__Bacillales;f__Bacillaceae_G;g__Bacillus_A;s__	None			ERS11543486
YS-35-1_G10_192019d5	99.33	0.12	0.027184075022293815	3.18	64759068.0	214434.0	YS-35-1	01_High	3447830.0	428868.0	64759068.0	200.0	189.0	31191.0	3372541.0	bronze	Low coverage (18.09x, expect >= 50.0x)	d__Bacteria;p__Firmicutes_A;c__Clostridia;o__Lachnospirales;f__Lachnospiraceae;g__Coprococcus;s__	d__Bacteria;p__;c__;o__;f__;g__;s__	Single	gatgaacgctggcggcgtgcttaacacatgcaagtcgaacgattgaagctggagcttgctccggctgatttagtggcggacgggtgagtaacgcgtgggtaacctgcctcatacagggggatagcagttggaaacgactggtaaaaccgcataagcgcacggtatcgcatgatacagtgtgaaaacactccggtggtatgagatggacccgcgtctgattagctagttggcgaggtaacggcccaccaaggcgacgatcagtagccggcctgagagggtgaacggccacattgggactgagacacggcccaaactcctacgggaggcagcagtggggaatattgcacaatgggggaaaccctgatgcagcgacgccgcgtgagtgaagaagtatttcgg…	18	ERS11543476
YS-35-1_G11_bc41d060	99.33	0.12	2.622472168685096	15.24	484523666.0	1604383.0	YS-35-1	01_High	7842280.0	3208766.0	484523666.0	93.0	82.0	92969.0	3454218.0	silver	Low coverage (50.83x, expect >= 100.0x)	d__Bacteria;p__Firmicutes_A;c__Clostridia;o__Lachnospirales;f__Lachnospiraceae;g__Coprococcus;s__	d__Bacteria;p__Firmicutes_A;c__Clostridia;o__Lachnospirales;f__Lachnospiraceae;g__;s__	Multiple	gatgaacgctggcggcgtgcttaacacatgcaagtcgaacgattgaagctggagcttgctccggccgatttagtggcggacgggtgagtaacgcgtgggtaacctgcctcatacagggggatagcagttggaaacgactggtaaaaccgcataagcgcacggtatcgcatgatacagtgtgaaaacactccggtggtatgagatggacccgcgtctgattagctagttggcgaggtaacggcccaccaaggcgacgatcagtagccggcctgagagggtgaacggccacattgggactgagacacggcccaaactcctacgggaggcagcagtggggaatattgcacaatgggggaaaccctgatgcagcgacgccgcgtgagtgaagaagtatttcgg…	16	ERS11543477
YS-35-1_G12_55b804e2	99.37	0.98	-0.001582141932514455	2.65	289134498.0	957399.0	YS-35-1	01_High	7600060.0	1914798.0	289134498.0	194.0	138.0	71565.0	3927807.0	bronze	Low coverage (35.18x, expect >= 50.0x)	d__Bacteria;p__Firmicutes_A;c__Clostridia;o__Lachnospirales;f__Lachnospiraceae;g__Blautia_A;s__	d__Bacteria;p__;c__;o__;f__;g__;s__	Multiple	gatgaacgctggcggcgtgcttaacacatgcaagtcgaacgggaaaccttttattgaagcttcggcagatttagcttgtttctagtggcggacgggtgagtaacgcgtgggtaacctgccctatacagggggataacaaccagaaatggttgctaataccgcataagcgcacagagctgcatggctcagtgtgaaaaactccggtggtataggatggacccgcgttggattagcttgttggtgaggtaacggcccaccaaggcgacgatccatagccggcctgagagggtgaacggccacattgggactgagacacggcccagactcctacgggaggcagcagtggggaatattgcacaatgggggaaaccctgatgcagcgacgccgcgtgaaggaag…	118	ERS11543478
YS-35-1_H1_02be3e61			0.0024451284411587037	5.23	2195238.0	7269.0	YS-35-1	05_Not assembled											s__;p__;c__;o__;f__;g__;s__	None			ERS11543487
YS-35-1_H2_a62415e0			0.0757989816759198	0.21	363608.0	1204.0	YS-35-1	05_Not assembled												None			ERS11543491
YS-35-1_H3_95c8353d			0.12815349653367086	9.61	16247600.0	53800.0	YS-35-1	05_Not assembled											d__Bacteria;p__Firmicutes;c__Bacilli;o__Bacillales;f__Bacillaceae_G;g__Bacillus_A;s__Bacillus_A cereus_AT	None			ERS11543492
YS-35-1_H4_7e9537db			0.1172223340908437	1.94	22081334.0	73117.0	YS-35-1	05_Not assembled											d__Bacteria;p__;c__;o__;f__;g__;s__	None			ERS11543493
YS-35-1_H5_e1693b1f			0.07953858988004488	14.34	39223458.0	129879.0	YS-35-1	05_Not assembled											d__Bacteria;p__Firmicutes_A;c__Clostridia;o__Lachnospirales;f__Lachnospiraceae;g__Blautia_A;s__Blautia_A massiliensis	None			ERS11543494
YS-35-1_H6_c8707015			0.058826913672582914	2.18	24423344.0	80872.0	YS-35-1	05_Not assembled											d__Bacteria;p__Firmicutes_A;c__Clostridia;o__Lachnospirales;f__Lachnospiraceae;g__Blautia_A;s__Blautia_A obeum	None			ERS11543495
YS-35-1_H7_9af5d974			0.4132267065558208	0.37	655642.0	2171.0	YS-35-1	05_Not assembled												None			ERS11543496
YS-35-1_H8_7d19b2a8			0.016252912579466674	1.43	27764068.0	91934.0	YS-35-1	05_Not assembled											d__Bacteria;p__Firmicutes_A;c__Clostridia;o__Lachnospirales;f__Lachnospiraceae;g__Coprococcus;s__Coprococcus eutactus	None			ERS11543497
YS-35-1_H9_d1edf9b3			0.014239277392630097	0.39	1610566.0	5333.0	YS-35-1	05_Not assembled											s__;p__;c__;o__;f__;g__;s__	None			ERS11543498
YS-35-1_H10_ba43de7e			0.01567758824037051	0.33	1007472.0	3336.0	YS-35-1	05_Not assembled											s__;p__;c__;o__;f__;g__;s__	None			ERS11543488
YS-35-1_H11_d17b5ed2	87.9	4.79	0.017403561257659003	1.07	54903298.0	181799.0	YS-35-1	02_Medium	4777890.0	363598.0	54903298.0	2699.0	1304.0	1663.0	3674924.0	exclude	Too many contigs (2699, expect <= 500)		d__Bacteria;p__;c__;o__;f__;g__;s__	None			ERS11543489
YS-35-1_H12_dc0d2711	99.31	6.83	-0.0018698041020625375	16.07	220704620.0	730810.0	YS-35-1	05_Not assembled	6417300.0	1461620.0	220704620.0	527.0	494.0	19079.0	5534119.0	exclude	Too many contigs (527, expect <= 500)		d__Bacteria;p__Firmicutes_A;c__Clostridia;o__Clostridiales;f__Clostridiaceae;g__Clostridium_AM;s__Clostridium_AM sp900759715	None			ERS11543490
YS-26-1_A5_f3941c3b	100.0	100.0	3.476541150073354	0.7	239060482.0	791591.0	YS-26-1	04_Contaminated	6257220.0	1583182.0	239060482.0	639.0	567.0	16019.0	5439230.0	exclude	Too many contigs (639, expect <= 500)		d__Bacteria;p__;c__;o__;f__;g__;s__	None			ERS11543139
YS-26-1_A6_5a1addcd	98.28	9.64	4.1470816672899335	0.88	319684818.0	1058559.0	YS-26-1	05_Not assembled	6695330.0	2117118.0	319684818.0	150.0	103.0	382303.0	2678761.0	bronze	Low coverage (39.75x, expect >= 50.0x)	d__Bacteria;p__Firmicutes_A;c__Clostridia;o__Clostridiales;f__Clostridiaceae;g__Clostridium_P;s__Clostridium_P ventriculi	d__Bacteria;p__;c__;o__;f__;g__;s__	Single	gatgaacgctggcggcgtgcttaacacatgcaagtcgagcgagaaaagttcttcggagcttttctagcggcggacgggtgagtaacacgtgggcaacctgcctcatagaggggaatagccttccgaaaggaagattaataccgcataatattgttgaaaggcatcttttaacaatcaaaggagcaatccgctatgagatgggcccgcggcgcattagctagttggtgaggtaacggctcaccaaggcgacgatgcgtagccgacctgagagggtgatcggccacattggaactgagacacggtccagactcctacgggaggcagcagtggggaatattgcacaatgggggaaaccctgatgcagcaacgccgcgtgagtgatgaaggtcttcggattgt…	5	ERS11543140
YS-26-1_A7_d3523bd5	99.25	0.75	3.066910220636884	1.14	606920038.0	2009669.0	YS-26-1	01_High	10151100.0	4019338.0	606920038.0	39.0	32.0	312274.0	3612132.0	bronze	Low coverage (41.10x, expect >= 50.0x)	d__Bacteria;p__Firmicutes;c__Bacilli;o__Lactobacillales;f__Enterococcaceae;g__Enterococcus_D;s__Enterococcus_D sp002850555	d__Bacteria;p__;c__;o__;f__;g__;s__	Single	gcaggcggtttcttaagtctgatgtgaaagcccccggctcaaccggggagggtcattggaaactgggagacttgagtgcagaagaggagagtggaattccatgtgtagcggtgaaatgcgtagatatatggaggaacaccagtggcgaaggcggctctctggtctgtaactgacgctgaggctcgaaagcgtggggagcgaacaggattagataccctggtagtccacgccgtaaacgatgagtgctaagtgttggagggtttccgcccttcagtgctgcagcaaacgcattaagcactccgcctggggagtacgaccgcaaggttgaaactcaaaggaattgacgggggcccgcacaagcggtggagcatgtggtttaattcgaagcaacgcgaagaa…	145	ERS11543141
YS-26-1_A8_98b5c8ac	100.0	100.0	3.5194028133360185	2.35	210802040.0	698020.0	YS-26-1	04_Contaminated	6542880.0	1396040.0	210802040.0	793.0	685.0	17039.0	5441575.0	exclude	Too many contigs (793, expect <= 500)		d__Bacteria;p__Firmicutes_A;c__Clostridia;o__Clostridiales;f__Clostridiaceae;g__Clostridium_P;s__Clostridium_P ventriculi	None			ERS11543142
YS-26-1_A9_24d7eeff	99.34	0.66	1.4859189368006214	2.43	401920324.0	1330862.0	YS-26-1	01_High	4455800.0	2661724.0	401920324.0	9.0	6.0	825212.0	2904690.0	silver	Low coverage (77.80x, expect >= 100.0x)	d__Bacteria;p__Firmicutes;c__Bacilli;o__Lactobacillales;f__Enterococcaceae;g__Tetragenococcus;s__	s__;p__;c__;o__;f__;g__;s__	Single	gacgaacgctggcggcgtgcctaatacatgcaagtcgaacgctgcaccttttcaacttcggttgaaaaggttgcggagtggcggacgggtgagtaacacgtgggaaacctacccatcagcgggggataacacttggaaacaggtgctaataccgcatatgactttttttcgcctgaaagaaagttcaaaggcgcttttggcgtcactgatggctggtcccgcggtgcattagccagttggtgaggtaacggctcaccaaagcaacgatgcatagccgacctgagagggtgatcggccacactgggactgagacacggcccagactcctacgggaggcagcagtagggaatcttcggcaatggacgcaagtctgaccgagcaacgccgcgtgagtgaaga…	3	ERS11543143
YS-26-1_A10_a0d6712f	99.34	0.66	1.3659638120990707	2.88	349830760.0	1158380.0	YS-26-1	01_High	3928150.0	2316760.0	349830760.0	10.0	8.0	825212.0	2904451.0	silver	Low coverage (77.29x, expect >= 100.0x)	d__Bacteria;p__Firmicutes;c__Bacilli;o__Lactobacillales;f__Enterococcaceae;g__Tetragenococcus;s__	d__Bacteria;p__;c__;o__;f__;g__;s__	Single	gacgaacgctggcggcgtgcctaatacatgcaagtcgaacgctgcaccttttcaacttcggttgaaaaggttgcggagtggcggacgggtgagtaacacgtgggaaacctacccatcagcgggggataacacttggaaacaggtgctaataccgcatatgactttttttcgcctgaaagaaagttcaaaggcgcttttggcgtcactgatggctggtcccgcggtgcattagccagttggtgaggtaacggctcaccaaagcaacgatgcatagccgacctgagagggtgatcggccacactgggactgagacacggcccagactcctacgggaggcagcagtagggaatcttcggcaatggacgcaagtctgaccgagcaacgccgcgtgagtgaaga…	3	ERS11543136
YS-26-1_A11_24d25f7b	100.0	100.0	-0.0024451284411587037	1.62	334939442.0	1109071.0	YS-26-1	04_Contaminated	7026660.0	2218142.0	334939442.0	432.0	373.0	34754.0	5498882.0	bronze	Low coverage (41.47x, expect >= 50.0x);Too many contigs (432, expect <= 200)		d__Bacteria;p__Firmicutes_A;c__Clostridia;o__Clostridiales;f__Clostridiaceae;g__Clostridium_P;s__Clostridium_P ventriculi	Multiple	gacgaacgctggcggcgtgcctaatacatgcaagtcgaacgctgcaccttttcaacttcggttgaaaaggttgcggagtggcggacgggtgagtaacacgtgggaaacctacccatcagcgggggataacacttggaaacaggtgctaataccgcatatgactttttttcgcctgaaagaaagttcaaaggcgcttttggcgtcactgatggctggtcccgcggtgcattagccagttggtgaggtaacggctcaccaaagcaacgatgcatagccgacctgagagggtgatcggccacactgggactgagacacggcccagactcctacgggaggcagcagtagggaatcttcggcaatggacgcaagtctgaccgagcaacgccgcgtgagtgaaga…	3	ERS11543137
YS-26-1_A12_a91059d6	98.28	65.36	2.150418548456692	2.01	455200674.0	1507287.0	YS-26-1	04_Contaminated	9424460.0	3014574.0	455200674.0	388.0	357.0	58386.0	6771596.0	bronze	Low coverage (40.20x, expect >= 50.0x);Too many contigs (388, expect <= 200)	d__Bacteria;p__Firmicutes;c__Bacilli;o__Bacillales_B;f__DSM-18226;g__Mesobacillus;s__	d__Bacteria;p__Firmicutes;c__Bacilli;o__Bacillales_B;f__DSM-18226;g__Mesobacillus;s__	Single	gacgaacgctggcggcgtgcctaatacatgcaagtcgagcggatcttcattagcttgcttttgaagatcagcggcggacgggtgagtaacacgtgggcaacctgcctgtaagactgggataacttcgggaaaccggagctaataccggataatccttttcctctcatgaggaaaagctgaaagacggtttcggctgtcacttacagatgggcccgcggcgcattagctagttggtgaggtaacggctcaccaaggcgacgatgcgtagccgacctgagagggtgatcggccacactgggactgagacacggcccagactcctacgggaggcagcagtagggaatcttccgcaatggacgaaagtctgacggagcaacgccgcgtgagcgatgaaggcct…	90	ERS11543138
YS-26-1_B5_5d1624e4			1.6579409141903747	0.35	10518358.0	34829.0	YS-26-1	05_Not assembled											s__;p__;c__;o__;f__;g__;s__	None			ERS11543147
YS-26-1_B6_35ba4edc	100.0	30.8	3.5625521387682304	0.74	325923232.0	1079216.0	YS-26-1	04_Contaminated	7295380.0	2158432.0	325923232.0	371.0	282.0	127353.0	3199922.0	bronze	Low coverage (37.09x, expect >= 50.0x);Too many contigs (371, expect <= 200)	d__Bacteria;p__Firmicutes_A;c__Clostridia;o__Clostridiales;f__Clostridiaceae;g__Clostridium_P;s__Clostridium_P ventriculi	d__Bacteria;p__Firmicutes_A;c__Clostridia;o__Clostridiales;f__Clostridiaceae;g__Clostridium_P;s__Clostridium_P ventriculi	Multiple	gacgaacgctggcggcgtgcctaatacatgcaagtcgaacgctgcaccttttcaacttcggttgaaaaggttgcggagtggcggacgggtgagtaacacgtgggaaacctacccatcagcgggggataacacttggaaacaggtgctaataccgcatatgactttttttcgcctgaaagaaagttcaaaggcgcttttggcgtcactgatggctggtcccgcggtgcattagccagttggtgaggtaacggctcaccaaagcaacgatgcatagccgacctgagagggtgatcggccacactgggactgagacacggcccagactcctacgggaggcagcagtagggaatcttcggcaatggacgcaagtctgaccgagcaacgccgcgtgagtgaaga…	3	ERS11543148
YS-26-1_B7_89319bca	99.25	0.75	2.9138739464373034	0.58	308382770.0	1021135.0	YS-26-1	01_High	5997170.0	2042270.0	308382770.0	51.0	45.0	244638.0	3605259.0	bronze	Low coverage (36.46x, expect >= 50.0x)	d__Bacteria;p__Firmicutes;c__Bacilli;o__Lactobacillales;f__Enterococcaceae;g__Enterococcus_D;s__Enterococcus_D sp002850555	d__Bacteria;p__;c__;o__;f__;g__;s__	Single	gacgaacgctggcggcgtgcctaatacatgcaagtcgaacgctttttctttcaccggagcttgctccaccgaaagaaaaagagtggcgaacgggtgagtaacacgtgggtaacctgcccatcagaaggggataacacttggaaacaggtgctaataccgtataacactattttccgcatggaagaaagttgaaaggcgcttttgcgtcactgatggatggacccgcggtgcattagctagttggtgaggtaacggctcaccaaggcaacgatgcatagccgacctgagagggtgatcggccacactgggactgagacacggcccagactcctacgggaggcagcagtagggaatcttcggcaatggacgaaagtctgaccgagcaacgccgcgtgagtg…	1	ERS11543149
YS-26-1_B8_0ac4b0a8	100.0	100.0	3.4480625952880937	1.64	550083940.0	1821470.0	YS-26-1	04_Contaminated	8938080.0	3642940.0	550083940.0	976.0	813.0	9920.0	5357307.0	exclude	Too many contigs (976, expect <= 500)		d__Bacteria;p__Firmicutes_A;c__Clostridia;o__Clostridiales;f__Clostridiaceae;g__Clostridium_P;s__Clostridium_P ventriculi	None			ERS11543150
YS-26-1_B9_6f89159e	99.34	0.66	2.2571412133590307	1.08	499244354.0	1653127.0	YS-26-1	01_High	5838570.0	3306254.0	499244354.0	10.0	8.0	513716.0	2904616.0	silver	Low coverage (71.05x, expect >= 100.0x)	d__Bacteria;p__Firmicutes;c__Bacilli;o__Lactobacillales;f__Enterococcaceae;g__Tetragenococcus;s__	s__;p__;c__;o__;f__;g__;s__	Single	gacgaacgctggcggcgtgcctaatacatgcaagtcgaacgctgcaccttttcaacttcggttgaaaaggttgcggagtggcggacgggtgagtaacacgtgggaaacctacccatcagcgggggataacacttggaaacaggtgctaataccgcatatgactttttttcgcctgaaagaaagttcaaaggcgcttttggcgtcactgatggctggtcccgcggtgcattagccagttggtgaggtaacggctcaccaaagcaacgatgcatagccgacctgagagggtgatcggccacactgggactgagacacggcccagactcctacgggaggcagcagtagggaatcttcggcaatggacgcaagtctgaccgagcaacgccgcgtgagtgaaga…	3	ERS11543151
YS-26-1_B10_13c509ee	99.34	0.66	1.165175617754509	0.8	468221404.0	1550402.0	YS-26-1	01_High	5578400.0	3100804.0	468221404.0	9.0	8.0	825212.0	2905289.0	silver	Low coverage (70.48x, expect >= 100.0x)	d__Bacteria;p__Firmicutes;c__Bacilli;o__Lactobacillales;f__Enterococcaceae;g__Tetragenococcus;s__	d__Bacteria;p__;c__;o__;f__;g__;s__	Single	gacgaacgctggcggcgtgcctaatacatgcaagtcgaacgctgcaccttttcaacttcggttgaaaaggttgcggagtggcggacgggtgagtaacacgtgggaaacctacccatcagcgggggataacacttggaaacaggtgctaataccgcatatgactttttttcgcctgaaagaaagttcaaaggcgcttttggcgtcactgatggctggtcccgcggtgcattagccagttggtgaggtaacggctcaccaaagcaacgatgcatagccgacctgagagggtgatcggccacactgggactgagacacggcccagactcctacgggaggcagcagtagggaatcttcggcaatggacgcaagtctgaccgagcaacgccgcgtgagtgaaga…	3	ERS11543144
YS-26-1_B11_0cbf66a2	99.34	0.66	1.321951500158214	1.82	361397964.0	1196682.0	YS-26-1	01_High	4197530.0	2393364.0	361397964.0	14.0	12.0	484699.0	2903991.0	silver	Low coverage (74.14x, expect >= 100.0x)	d__Bacteria;p__Firmicutes;c__Bacilli;o__Lactobacillales;f__Enterococcaceae;g__Tetragenococcus;s__	d__Bacteria;p__Firmicutes_A;c__Clostridia;o__Clostridiales;f__Clostridiaceae;g__Clostridium_P;s__Clostridium_P ventriculi	Single	gacgaacgctggcggcgtgcctaatacatgcaagtcgaacgctgcaccttttcaacttcggttgaaaaggttgcggagtggcggacgggtgagtaacacgtgggaaacctacccatcagcgggggataacacttggaaacaggtgctaataccgcatatgactttttttcgcctgaaagaaagttcaaaggcgcttttggcgtcactgatggctggtcccgcggtgcattagccagttggtgaggtaacggctcaccaaagcaacgatgcatagccgacctgagagggtgatcggccacactgggactgagacacggcccagactcctacgggaggcagcagtagggaatcttcggcaatggacgcaagtctgaccgagcaacgccgcgtgagtgaaga…	3	ERS11543145
YS-26-1_B12_d0b4b193	98.63	7.64	1.3098696890371946	1.93	297746632.0	985916.0	YS-26-1	05_Not assembled	9060770.0	1971832.0	297746632.0	480.0	243.0	75465.0	7308121.0	bronze	Low coverage (30.09x, expect >= 50.0x);Too many contigs (480, expect <= 200)	d__Bacteria;p__Firmicutes;c__Bacilli;o__Paenibacillales;f__Paenibacillaceae;g__Paenibacillus;s__Paenibacillus sp001517085	d__Bacteria;p__;c__;o__;f__;g__;s__	Single	gacgaacgctggcggcgtgcctaatacatgcaagtcgagcggagcttatccttcggggtaagcttagcggcggacgggtgagtaacacgtaggcaacctgccccttagcctgggataactaccggaaacggtagctaataccggataatccctttcctcgcctgagggaaggatgaaaggcggagcaatctgtcgataagggatgggcctgcggcgcattagctagttggtgaggtaacggctcaccaaggcgacgatgcgtagccgacctgagagggtgaacggccacactgggactgagacacggcccagactcctacgggaggcagcagtagggaatcttccgcaatgggcgaaagcctgacggagcaacgccgcgtgagtgatgaaggttttcgg…	111	ERS11543146
YS-26-1_C5_ee42e6af	98.68	0.99	1.7896901878433966	0.58	196512608.0	650704.0	YS-26-1	01_High	3872900.0	1301408.0	196512608.0	242.0	217.0	21635.0	2903950.0	bronze	Low coverage (42.91x, expect >= 50.0x);Too many contigs (242, expect <= 200)	d__Bacteria;p__Firmicutes;c__Bacilli;o__Lactobacillales;f__Enterococcaceae;g__Tetragenococcus;s__	d__Bacteria;p__Firmicutes;c__Bacilli;o__Staphylococcales;f__Staphylococcaceae;g__Staphylococcus;s__Staphylococcus gallinarum	Single	gacgaacgctggcggcgtgcctaatacatgcaagtcgaacgctgcaccttttcaacttcggttgaaaaggttgcggagtggcggacgggtgagtaacacgtgggaaacctacccatcagcgggggataacacttggaaacaggtgctaataccgcatatgactttttttcgcctgaaagaaagttcaaaggcgcttttggcgtcactgatggctggtcccgcggtgcattagccagttggtgaggtaacggctcaccaaagcaacgatgcatagccgacctgagagggtgatcggccacactgggactgagacacggcccagactcctacgggaggcagcagtagggaatcttcggcaatggacgcaagtctgaccgagcaacgccgcgtgagtgaaga…	3	ERS11543155
YS-26-1_C6_45a3d58a	100.0	33.93	2.785001294479762	0.77	376064292.0	1245246.0	YS-26-1	04_Contaminated	7483370.0	2490492.0	376064292.0	278.0	257.0	184511.0	3597693.0	bronze	Low coverage (42.33x, expect >= 50.0x);Too many contigs (278, expect <= 200)	d__Bacteria;p__Firmicutes_A;c__Clostridia;o__Clostridiales;f__Clostridiaceae;g__Clostridium_P;s__Clostridium_P ventriculi	d__Bacteria;p__Firmicutes_A;c__Clostridia;o__Clostridiales;f__Clostridiaceae;g__Clostridium_P;s__Clostridium_P ventriculi	Multiple	gacgaacgctggcggcgtgcctaatacatgcaagtcgaacgctgcaccttttcaacttcggttgaaaaggttgcggagtggcggacgggtgagtaacacgtgggaaacctacccatcagcgggggataacacttggaaacaggtgctaataccgcatatgactttttttcgcctgaaagaaagttcaaaggcgcttttggcgtcactgatggctggtcccgcggtgcattagccagttggtgaggtaacggctcaccaaagcaacgatgcatagccgacctgagagggtgatcggccacactgggactgagacacggcccagactcctacgggaggcagcagtagggaatcttcggcaatggacgcaagtctgaccgagcaacgccgcgtgagtgaaga…	3	ERS11543156
YS-26-1_C7_954ef631	100.0	39.37	3.8824324713056986	0.92	278775596.0	923098.0	YS-26-1	04_Contaminated	6754520.0	1846196.0	278775596.0	340.0	310.0	184051.0	3643273.0	bronze	Low coverage (34.74x, expect >= 50.0x);Too many contigs (340, expect <= 200)	d__Bacteria;p__Firmicutes_A;c__Clostridia;o__Clostridiales;f__Clostridiaceae;g__Clostridium_P;s__Clostridium_P ventriculi	d__Bacteria;p__Firmicutes_A;c__Clostridia;o__Clostridiales;f__Clostridiaceae;g__Clostridium_P;s__Clostridium_P ventriculi	Multiple	gacgaacgctggcggcgtgcctaatacatgcaagtcgaacgctgcaccttttcaacttcggttgaaaaggttgcggagtggcggacgggtgagtaacacgtgggaaacctacccatcagcgggggataacacttggaaacaggtgctaataccgcatatgactttttttcgcctgaaagaaagttcaaaggcgcttttggcgtcactgatggctggtcccgcggtgcattagccagttggtgaggtaacggctcaccaaagcaacgatgcatagccgacctgagagggtgatcggccacactgggactgagacacggcccagactcctacgggaggcagcagtagggaatcttcggcaatggacgcaagtctgaccgagcaacgccgcgtgagtgaaga…	3	ERS11543157
YS-26-1_C8_39c4948b	100.0	6.29	3.6284267755947415	1.22	267581060.0	886030.0	YS-26-1	05_Not assembled	6332350.0	1772060.0	267581060.0	173.0	126.0	1467786.0	2822006.0	bronze	Low coverage (36.25x, expect >= 50.0x)	d__Bacteria;p__Firmicutes_A;c__Clostridia;o__Clostridiales;f__Clostridiaceae;g__Clostridium_P;s__Clostridium_P ventriculi	d__Bacteria;p__Firmicutes_A;c__Clostridia;o__Clostridiales;f__Clostridiaceae;g__Clostridium_P;s__Clostridium_P ventriculi	Single	gatgaacgctggcggcgtgcttaacacatgcaagtcgagcgagaaaagttcttcggagcttttctagcggcggacgggtgagtaacacgtgggcaacctgcctcatagaggggaatagccttccgaaaggaagattaataccgcataatattgttgaaaggcatcttttaacaatcaaaggagcaatccgctatgagatgggcccgcggcgcattagctagttggtgaggtaatggctcaccaaggcgacgatgcgtagccgacctgagagggtgatcggccacattggaactgagacacggtccagactcctacgggaggcagcagtggggaatattgcacaatgggggaaaccctgatgcagcaacgccgcgtgagtgatgaaggtcttcggattgt…	19	ERS11543158
YS-26-1_C9_1b705e6e	99.25	2.03	2.1233783045191728	1.17	273167758.0	904529.0	YS-26-1	01_High	5842120.0	1809058.0	273167758.0	112.0	55.0	318157.0	3708294.0	bronze	Low coverage (37.93x, expect >= 50.0x)	d__Bacteria;p__Firmicutes;c__Bacilli;o__Lactobacillales;f__Enterococcaceae;g__Enterococcus_D;s__Enterococcus_D sp002850555	d__Bacteria;p__;c__;o__;f__;g__;s__	Single	gacgaacgctggcggcgtgcctaatacatgcaagtcgaacgctttttctttcaccggagcttgctccaccgaaagaaaaagagtggcgaacgggtgagtaacacgtgggtaacctgcccatcagaaggggataacacttggaaacaggtgctaataccgtataacactattttccgcatggaagaaagttgaaaggcgcttttgcgtcactgatggatggacccgcggtgcattagctagttggtgaggtaacggctcaccaaggcaacgatgcatagccgacctgagagggtgatcggccacactgggactgagacacggcccagactcctacgggaggcagcagtagggaatcttcggcaatggacgaaagtctgaccgagcaacgccgcgtgagtg…	1	ERS11543159
YS-26-1_C10_2a87a802	99.34	0.66	1.005810775824871	0.99	337243098.0	1116699.0	YS-26-1	01_High	4569090.0	2233398.0	337243098.0	11.0	9.0	513716.0	2904514.0	silver	Low coverage (62.33x, expect >= 100.0x)	d__Bacteria;p__Firmicutes;c__Bacilli;o__Lactobacillales;f__Enterococcaceae;g__Tetragenococcus;s__	d__Bacteria;p__;c__;o__;f__;g__;s__	Single	gacgaacgctggcggcgtgcctaatacatgcaagtcgaacgctgcaccttttcaacttcggttgaaaaggttgcggagtggcggacgggtgagtaacacgtgggaaacctacccatcagcgggggataacacttggaaacaggtgctaataccgcatatgactttttttcgcctgaaagaaagttcaaaggcgcttttggcgtcactgatggctggtcccgcggtgcattagccagttggtgaggtaacggctcaccaaagcaacgatgcatagccgacctgagagggtgatcggccacactgggactgagacacggcccagactcctacgggaggcagcagtagggaatcttcggcaatggacgcaagtctgaccgagcaacgccgcgtgagtgaaga…	3	ERS11543152
YS-26-1_C11_70b92abb			-0.0030204527802548684	0.02	219856.0	728.0	YS-26-1	05_Not assembled												None			ERS11543153
YS-26-1_C12_5b201836	99.45	4.14	1.004947789316227	1.27	254296080.0	842040.0	YS-26-1	01_High	5511280.0	1684080.0	254296080.0	68.0	55.0	501543.0	2999548.0	bronze	Low coverage (40.86x, expect >= 50.0x)	d__Bacteria;p__Firmicutes;c__Bacilli;o__Staphylococcales;f__Staphylococcaceae;g__Staphylococcus;s__Staphylococcus gallinarum	d__Bacteria;p__;c__;o__;f__;g__;s__	Multiple	gatgaacgctggcggcgtgcctaatacatgcaagtcgagcgaacagataaggagcttgctcctttgacgttagcggcggacgggtgagtaacacgtgggtaacctacctataagactggaataactccgggaaaccggggctaatgccggataacatatagaaccgcatggttctatagtgaaagatggttttgctatcacttatagatggacccgcgccgtattagctagttggtaaggtaatggcttaccaaggcgacgatacgtagccgacctgagagggtgatcggccacactggaactgagacacggtccagactcctacgggaggcagcagtagggaatcttccgcaatgggcgaaagcctgacggagcaacgccgcgtgagtgatgaagggt…	8	ERS11543154
YS-26-1_D5_f3b26ade	96.79	2.76	2.019532261312315	0.65	265396090.0	878795.0	YS-26-1	01_High	5764080.0	1757590.0	265396090.0	1104.0	862.0	4735.0	3451086.0	exclude	Too many contigs (1104, expect <= 500)		d__Bacteria;p__Firmicutes;c__Bacilli;o__Lactobacillales;f__Enterococcaceae;g__Enterococcus_D;s__Enterococcus_D sp002850555	None			ERS11543163
YS-26-1_D6_50981d1c	98.39	4.15	4.02022265051923	0.55	298135306.0	987203.0	YS-26-1	01_High	6389000.0	1974406.0	298135306.0	147.0	90.0	162493.0	2624592.0	bronze	Low coverage (39.55x, expect >= 50.0x)	d__Bacteria;p__Firmicutes_A;c__Clostridia;o__Clostridiales;f__Clostridiaceae;g__Clostridium_P;s__Clostridium_P ventriculi	d__Bacteria;p__Firmicutes_A;c__Clostridia;o__Clostridiales;f__Clostridiaceae;g__Clostridium_P;s__Clostridium_P ventriculi	Multiple	gatgaacgctggcggcgtgcttaacacatgcaagtcgagcgagaaaagttcttcggagcttttctagcggcggacgggtgagtaacacgtgggcaacctgcctcatagaggggaatagccttccgaaaggaagattaataccgcataacattgttgaaaggcatcttttaacaatcaaaggagcaatccgctatgagatgggcccgcggcgcattagctagttggtgaggtaacggctcaccaaggcgacgatgcgtagccgacctgagagggtgatcggccacattggaactgagacacggtccagactcctacgggaggcagcagtggggaatattgcacaatgggggaaaccctgatgcagcaacgccgcgtgagtgatgaaggtcttcggattgt…	10	ERS11543164
YS-26-1_D7_502e4e66	99.19	0.84	3.993757730920807	0.65	180623180.0	598090.0	YS-26-1	01_High	5013770.0	1196180.0	180623180.0	222.0	119.0	65404.0	2727906.0	bronze	Low coverage (31.54x, expect >= 50.0x);Too many contigs (222, expect <= 200)	d__Bacteria;p__Firmicutes_A;c__Clostridia;o__Clostridiales;f__Clostridiaceae;g__Clostridium_P;s__Clostridium_P ventriculi	d__Bacteria;p__Firmicutes_A;c__Clostridia;o__;f__;g__;s__	Multiple	gatgaacgctggcggcgtgcttaacacatgcaagtcgagcgagaaaagttcttcggagcttttctagcggcggacgggtgagtaacacgtgggcaacctgcctcatagaggggaatagccttccgaaaggaagattaataccgcataatattgttgaaaggcatcttttaataatcaaaggagcaatccgctatgagatgggcccgcggcgcattagctagttggtgaggtaacggctcaccaaggcgacgatgcgtagccgacctgagagggtgatcggccacattggaactgagacacggtccagactcctacgggaggcagcagtggggaatattgcacaatgggggaaaccctgatgcagcaacgccgcgtgagtgatgaaggtcttcggattgt…	14	ERS11543165
YS-26-1_D8_93586487	98.92	0.48	3.2173575353105317	1.26	300342020.0	994510.0	YS-26-1	01_High	5554970.0	1989020.0	300342020.0	84.0	58.0	686223.0	2748476.0	bronze	Low coverage (47.03x, expect >= 50.0x)	d__Bacteria;p__Firmicutes_A;c__Clostridia;o__Clostridiales;f__Clostridiaceae;g__Clostridium_P;s__Clostridium_P ventriculi	d__Bacteria;p__;c__;o__;f__;g__;s__	Multiple	>YS-26-1_D8_93586487_1 Haplotype 115 gacgaacgctggcggcgtgcctaatacatgcaagtcgaacgctgcaccttttcaacttcggttgaaaaggttgcggagtggcggacgggtgagtaacacgtgggaaacctacccatcagcgggggataacacttggaaacaggtgctaataccgcatatgactttttttcgcctgaaagaaagttcaaaggcgcttttggcgtcactgatggctggtcccgcggtgcattagccagttggtgaggtaacggctcaccaaagcaacgatgcatagccgacctgagagggtgatcggccacactgggactgagacacggcccagactcctacgggaggcagcagtagggaatcttcggcaatgg…		ERS11543166
YS-26-1_D9_eab03c20	100.0	128.43	2.2723873083450794	1.29	323991338.0	1072819.0	YS-26-1	04_Contaminated	11463200.0	2145638.0	323991338.0	4396.0	1785.0	2348.0	7212312.0	exclude	Too many contigs (4396, expect <= 500)		d__Bacteria;p__;c__;o__;f__;g__;s__	None			ERS11543167
YS-26-1_D10_f1200427	99.19	1.46	2.5862267353220383	0.65	396972960.0	1314480.0	YS-26-1	01_High	6500850.0	2628960.0	396972960.0	54.0	45.0	516931.0	2542858.0	silver	Low coverage (54.19x, expect >= 100.0x)	d__Bacteria;p__Firmicutes_A;c__Clostridia;o__Clostridiales;f__Clostridiaceae;g__Clostridium_P;s__Clostridium_P ventriculi	d__Bacteria;p__Firmicutes_A;c__Clostridia;o__Clostridiales;f__Clostridiaceae;g__Clostridium_P;s__Clostridium_P ventriculi	Single	gatgaacgctggcggcgtgcttaacacatgcaagtcgagcgagaaaagttcttcggagcttttctagcggcggacgggtgagtaacacgtgggcaacctgcctcatagaggggaatagccttccgaaaggaagattaataccgcataatattgttgaaaggcatcttttaacaatcaaaggagcaatccgctatgagatgggcccgcggcgcattagctagttggtgaggtaatggctcaccaaggcgacgatgcgtagccgacctgagagggtgatcggccacattggaactgagacacggtccagactcctacgggaggcagcagtggggaatattgcacaatgggggaaaccctgatgcagcaacgccgcgtgagtgatgaaggtcttcggattgt…	19	ERS11543160
YS-26-1_D11_2e374a0c	99.34	0.66	1.1191496706268158	0.8	327432024.0	1084212.0	YS-26-1	01_High	4641640.0	2168424.0	327432024.0	14.0	12.0	484526.0	2904177.0	silver	Low coverage (57.54x, expect >= 100.0x)	d__Bacteria;p__Firmicutes;c__Bacilli;o__Lactobacillales;f__Enterococcaceae;g__Tetragenococcus;s__	s__;p__;c__;o__;f__;g__;s__	Single	gacgaacgctggcggcgtgcctaatacatgcaagtcgaacgctgcaccttttcaacttcggttgaaaaggttgcggagtggcggacgggtgagtaacacgtgggaaacctacccatcagcgggggataacacttggaaacaggtgctaataccgcatatgactttttttcgcctgaaagaaagttcaaaggcgcttttggcgtcactgatggctggtcccgcggtgcattagccagttggtgaggtaacggctcaccaaagcaacgatgcatagccgacctgagagggtgatcggccacactgggactgagacacggcccagactcctacgggaggcagcagtagggaatcttcggcaatggacgcaagtctgaccgagcaacgccgcgtgagtgaaga…	3	ERS11543161
YS-26-1_D12_e41d83b5	99.34	0.66	1.3814975692546672	2.37	283929830.0	940165.0	YS-26-1	01_High	3797640.0	1880330.0	283929830.0	15.0	13.0	346608.0	2903071.0	silver	Low coverage (65.67x, expect >= 100.0x)	d__Bacteria;p__Firmicutes;c__Bacilli;o__Lactobacillales;f__Enterococcaceae;g__Tetragenococcus;s__	d__Bacteria;p__;c__;o__;f__;g__;s__	Single	gacgaacgctggcggcgtgcctaatacatgcaagtcgaacgctgcaccttttcaacttcggttgaaaaggttgcggagtggcggacgggtgagtaacacgtgggaaacctacccatcagcgggggataacacttggaaacaggtgctaataccgcatatgactttttttcgcctgaaagaaagttcaaaggcgcttttggcgtcactgatggctggtcccgcggtgcattagccagttggtgaggtaacggctcaccaaagcaacgatgcatagccgacctgagagggtgatcggccacactgggactgagacacggcccagactcctacgggaggcagcagtagggaatcttcggcaatggacgcaagtctgaccgagcaacgccgcgtgagtgaaga…	3	ERS11543162
YS-26-1_E5_fa595c0a			2.704168224836752	0.21	3900028.0	12914.0	YS-26-1	05_Not assembled											d__Bacteria;p__Firmicutes_A;c__Clostridia;o__Clostridiales;f__Clostridiaceae;g__Clostridium_P;s__Clostridium_P ventriculi	None			ERS11543171
YS-26-1_E6_5abeb79e			2.4579294077035927	0.06	126840.0	420.0	YS-26-1	05_Not assembled												None			ERS11543172
YS-26-1_E7_dad0fe49			-0.003308114949802951	0.09	144356.0	478.0	YS-26-1	05_Not assembled												None			ERS11543173
YS-26-1_E8_7225e6a6			1.888933636337485	0.36	27285398.0	90349.0	YS-26-1	05_Not assembled											s__;p__;c__;o__;f__;g__;s__	None			ERS11543174
YS-26-1_E9_0f52e969	99.34	0.66	1.4718234904927652	0.59	368906590.0	1221545.0	YS-26-1	01_High	5378080.0	2443090.0	368906590.0	19.0	13.0	377911.0	2905305.0	silver	Low coverage (56.13x, expect >= 100.0x)	d__Bacteria;p__Firmicutes;c__Bacilli;o__Lactobacillales;f__Enterococcaceae;g__Tetragenococcus;s__	d__Bacteria;p__Firmicutes;c__Bacilli;o__Staphylococcales;f__Staphylococcaceae;g__Staphylococcus;s__Staphylococcus saprophyticus	Single	gacgaacgctggcggcgtgcctaatacatgcaagtcgaacgctgcaccttttcaacttcggttgaaaaggttgcggagtggcggacgggtgagtaacacgtgggaaacctacccatcagcgggggataacacttggaaacaggtgctaataccgcatatgactttttttcgcctgaaagaaagttcaaaggcgcttttggcgtcactgatggctggtcccgcggtgcattagccagttggtgaggtaacggctcaccaaagcaacgatgcatagccgacctgagagggtgatcggccacactgggactgagacacggcccagactcctacgggaggcagcagtagggaatcttcggcaatggacgcaagtctgaccgagcaacgccgcgtgagtgaaga…	3	ERS11543175
YS-26-1_E10_d30dd9f4	99.45	0.83	0.173891781491816	0.54	307423014.0	1017957.0	YS-26-1	01_High	4304780.0	2035914.0	307423014.0	19.0	18.0	382299.0	2903232.0	silver	Low coverage (60.38x, expect >= 100.0x)	d__Bacteria;p__Firmicutes;c__Bacilli;o__Staphylococcales;f__Staphylococcaceae;g__Staphylococcus;s__Staphylococcus gallinarum	d__Bacteria;p__;c__;o__;f__;g__;s__	Single	gatgaacgctggcggcgtgcctaatacatgcaagtcgagcgaacagataaggagcttgctcctttgacgttagcggcggacgggtgagtaacacgtgggtaacctacctataagactggaataactccgggaaaccggggctaatgccggataacatatagaaccgcatggttctatagtgaaagatggttttgctatcacttatagatggacccgcgccgtattagctagttggtaaggtaatggcttaccaaggcgacgatacgtagccgacctgagagggtgatcggccacactggaactgagacacggtccagactcctacgggaggcagcagtagggaatcttccgcaatgggcgaaagcctgacggagcaacgccgcgtgagtgatgaagggt…	8	ERS11543168
YS-26-1_E11_f790597f	99.34	0.66	1.314472283749964	0.84	345965160.0	1145580.0	YS-26-1	01_High	4380170.0	2291160.0	345965160.0	14.0	12.0	484558.0	2902391.0	silver	Low coverage (66.45x, expect >= 100.0x)	d__Bacteria;p__Firmicutes;c__Bacilli;o__Lactobacillales;f__Enterococcaceae;g__Tetragenococcus;s__	d__Bacteria;p__Firmicutes_A;c__Clostridia;o__Clostridiales;f__Clostridiaceae;g__Clostridium_P;s__Clostridium_P ventriculi	Single	gacgaacgctggcggcgtgcctaatacatgcaagtcgaacgctgcaccttttcaacttcggttgaaaaggttgcggagtggcggacgggtgagtaacacgtgggaaacctacccatcagcgggggataacacttggaaacaggtgctaataccgcatatgactttttttcgcctgaaagaaagttcaaaggcgcttttggcgtcactgatggctggtcccgcggtgcattagccagttggtgaggtaacggctcaccaaagcaacgatgcatagccgacctgagagggtgatcggccacactgggactgagacacggcccagactcctacgggaggcagcagtagggaatcttcggcaatggacgcaagtctgaccgagcaacgccgcgtgagtgaaga…	3	ERS11543169
YS-26-1_E12_1d028446	99.34	0.66	1.397894312918908	1.35	324269782.0	1073741.0	YS-26-1	01_High	4724860.0	2147482.0	324269782.0	15.0	12.0	484668.0	2904900.0	silver	Low coverage (57.60x, expect >= 100.0x)	d__Bacteria;p__Firmicutes;c__Bacilli;o__Lactobacillales;f__Enterococcaceae;g__Tetragenococcus;s__	d__Bacteria;p__;c__;o__;f__;g__;s__	Single	gacgaacgctggcggcgtgcctaatacatgcaagtcgaacgctgcaccttttcaacttcggttgaaaaggttgcggagtggcggacgggtgagtaacacgtgggaaacctacccatcagcgggggataacacttggaaacaggtgctaataccgcatatgactttttttcgcctgaaagaaagttcaaaggcgcttttggcgtcactgatggctggtcccgcggtgcattagccagttggtgaggtaacggctcaccaaagcaacgatgcatagccgacctgagagggtgatcggccacactgggactgagacacggcccagactcctacgggaggcagcagtagggaatcttcggcaatggacgcaagtctgaccgagcaacgccgcgtgagtgaaga…	3	ERS11543170
YS-26-1_F5_71099c8e			3.0726634640278454	0.17	85164.0	282.0	YS-26-1	05_Not assembled												None			ERS11543179
YS-26-1_F6_05a83fe1			0.4083364496735034	0.03	6946.0	23.0	YS-26-1	05_Not assembled												None			ERS11543180
YS-26-1_F7_06083a88			2.6584299398786064	0.37	11915712.0	39456.0	YS-26-1	05_Not assembled											s__;p__;c__;o__;f__;g__;s__	None			ERS11543181
YS-26-1_F8_1e2ad165			3.2231107787014928	0.04	57078.0	189.0	YS-26-1	05_Not assembled												None			ERS11543182
YS-26-1_F9_e16673d3			1.7344590512901648	0.15	1335142.0	4421.0	YS-26-1	05_Not assembled											s__;p__;c__;o__;f__;g__;s__	None			ERS11543183
YS-26-1_F10_febfae47			2.423985271696919	0.31	9636820.0	31910.0	YS-26-1	05_Not assembled											d__Bacteria;p__;c__;o__;f__;g__;s__	None			ERS11543176
YS-26-1_F11_67e94f8b			0.46960849178724495	0.16	2803768.0	9284.0	YS-26-1	05_Not assembled											d__Bacteria;p__Firmicutes;c__Bacilli;o__Staphylococcales;f__Staphylococcaceae;g__Staphylococcus;s__Staphylococcus gallinarum	None			ERS11543177
YS-26-1_F12_15055b2a			2.194718522567097	0.09	2576664.0	8532.0	YS-26-1	05_Not assembled											s__;p__;c__;o__;f__;g__;s__	None			ERS11543178
YS-26-1_G5_d5b878b1			3.2688490636596383	0.14	3020.0	10.0	YS-26-1	05_Not assembled												None			ERS11543187
YS-26-1_G6_225cb331			2.3782469867387737	0.03	93620.0	310.0	YS-26-1	05_Not assembled												None			ERS11543188
YS-26-1_G7_2a9ee357			2.236141874982021	0.03	30200.0	100.0	YS-26-1	05_Not assembled												None			ERS11543189
YS-26-1_G8_617cd845			2.5554468831803927	0.3	11386004.0	37702.0	YS-26-1	05_Not assembled											d__Bacteria;p__Firmicutes;c__Bacilli;o__Paenibacillales;f__Paenibacillaceae;g__Paenibacillus;s__Paenibacillus glucanolyticus	None			ERS11543190
YS-26-1_G9_ff9a04fd			2.5721312890141816	0.04	80030.0	265.0	YS-26-1	05_Not assembled												None			ERS11543191
YS-26-1_G10_6cced5be			1.1171360354399793	0.26	19161598.0	63449.0	YS-26-1	05_Not assembled											s__;p__;c__;o__;f__;g__;s__	None			ERS11543184
YS-26-1_G11_ac66b6fa			2.6552656560135777	0.25	17238462.0	57081.0	YS-26-1	05_Not assembled											d__Bacteria;p__Firmicutes_A;c__Clostridia;o__Clostridiales;f__Clostridiaceae;g__Clostridium_P;s__Clostridium_P ventriculi	None			ERS11543185
YS-26-1_G12_8fe1c0f1			2.817219457469148	0.04	15100.0	50.0	YS-26-1	05_Not assembled												None			ERS11543186
YS-26-1_H5_33b8e979	99.45	0.83	0.36950205678451226	4.4	227560624.0	753512.0	YS-26-1	01_High	3829490.0	1507024.0	227560624.0	18.0	15.0	608417.0	2904150.0	silver	Low coverage (50.88x, expect >= 100.0x)	d__Bacteria;p__Firmicutes;c__Bacilli;o__Staphylococcales;f__Staphylococcaceae;g__Staphylococcus;s__Staphylococcus gallinarum	d__Bacteria;p__;c__;o__;f__;g__;s__	Multiple	gatgaacgctggcggcgtgcctaatacatgcaagtcgagcgaacagataaggagcttgctcctttgacgttagcggcggacgggtgagtaacacgtgggtaacctacctataagactggaataactccgggaaaccggggctaatgccggataacatatagaaccgcatggttctatagtgaaagatggttttgctatcacttatagatggacccgcgccgtattagctagttggtaaggtaatggcttaccaaggcgacgatacgtagccgacctgagagggtgatcggccacactggaactgagacacggtccagactcctacgggaggcagcagtagggaatcttccgcaatgggcgaaagcctgacggagcaacgccgcgtgagtgatgaagggt…	8	ERS11543195
YS-26-1_H6_0ccde9f0			3.3813249719529384	0.11	141034.0	467.0	YS-26-1	05_Not assembled												None			ERS11543196
YS-26-1_H7_220a2a70	99.34	0.66	2.44786123176941	1.16	241791770.0	800635.0	YS-26-1	01_High	4025440.0	1601270.0	241791770.0	15.0	14.0	466742.0	2903873.0	bronze	Low coverage (49.06x, expect >= 50.0x)	d__Bacteria;p__Firmicutes;c__Bacilli;o__Lactobacillales;f__Enterococcaceae;g__Tetragenococcus;s__	d__Bacteria;p__Firmicutes_A;c__Clostridia;o__Clostridiales;f__Clostridiaceae;g__Clostridium_P;s__Clostridium_P ventriculi	Single	gacgaacgctggcggcgtgcctaatacatgcaagtcgaacgctgcaccttttcaacttcggttgaaaaggttgcggagtggcggacgggtgagtaacacgtgggaaacctacccatcagcgggggataacacttggaaacaggtgctaataccgcatatgactttttttcgcctgaaagaaagttcaaaggcgcttttggcgtcactgatggctggtcccgcggtgcattagccagttggtgaggtaacggctcaccaaagcaacgatgcatagccgacctgagagggtgatcggccacactgggactgagacacggcccagactcctacgggaggcagcagtagggaatcttcggcaatggacgcaagtctgaccgagcaacgccgcgtgagtgaaga…	3	ERS11543197
YS-26-1_H8_465893f3	99.34	0.66	2.50338003049219	1.05	258189162.0	854931.0	YS-26-1	01_High	4283680.0	1709862.0	258189162.0	13.0	12.0	377911.0	2903742.0	bronze	Low coverage (48.34x, expect >= 50.0x)	d__Bacteria;p__Firmicutes;c__Bacilli;o__Lactobacillales;f__Enterococcaceae;g__Tetragenococcus;s__	d__Bacteria;p__Firmicutes;c__Bacilli;o__Staphylococcales;f__Staphylococcaceae;g__Staphylococcus;s__	Single	gacgaacgctggcggcgtgcctaatacatgcaagtcgaacgctgcaccttttcaacttcggttgaaaaggttgcggagtggcggacgggtgagtaacacgtgggaaacctacccatcagcgggggataacacttggaaacaggtgctaataccgcatatgactttttttcgcctgaaagaaagttcaaaggcgcttttggcgtcactgatggctggtcccgcggtgcattagccagttggtgaggtaacggctcaccaaagcaacgatgcatagccgacctgagagggtgatcggccacactgggactgagacacggcccagactcctacgggaggcagcagtagggaatcttcggcaatggacgcaagtctgaccgagcaacgccgcgtgagtgaaga…	3	ERS11543198
YS-26-1_H9_eb12e528			-0.0024451284411587037	0.04	37750.0	125.0	YS-26-1	05_Not assembled												None			ERS11543199
YS-26-1_H10_03c0a0fd	100.0	58.48	3.8208727670224087	0.91	172328146.0	570623.0	YS-26-1	04_Contaminated	5977420.0	1141246.0	172328146.0	1758.0	632.0	12380.0	3978834.0	exclude	Too many contigs (1758, expect <= 500)		d__Bacteria;p__Firmicutes_A;c__Clostridia;o__Clostridiales;f__Clostridiaceae;g__Clostridium_P;s__Clostridium_P ventriculi	None			ERS11543192
YS-26-1_H11_820b6d1b			1.856427811178552	0.41	14286110.0	47305.0	YS-26-1	05_Not assembled											d__Bacteria;p__Firmicutes;c__Bacilli;o__Lactobacillales;f__Enterococcaceae;g__Enterococcus_D;s__Enterococcus_D sp002850555	None			ERS11543193
YS-26-1_H12_de6ecc80			0.03293731841325547	0.01	285692.0	946.0	YS-26-1	05_Not assembled												None			ERS11543194
WC-32_A1_06074a01			0.0030204527802548684	0.23	6782920.0	22460.0	WC-32	05_Not assembled											d__Bacteria;p__;c__;o__;f__;g__;s__	None			ERS11543040
WC-32_A2_b13a50c6			0.001582141932514455	0.36	5227922.0	17311.0	WC-32	05_Not assembled											s__;p__;c__;o__;f__;g__;s__	None			ERS11543044
WC-32_A3_c119dcbb			0.004746425797543365	0.14	6065066.0	20083.0	WC-32	05_Not assembled											d__Bacteria;p__Firmicutes;c__Bacilli;o__Lactobacillales;f__Streptococcaceae;g__Streptococcus;s__Streptococcus lutetiensis	None			ERS11543045
WC-32_A4_8f052f90			0.0012944797629663722	0.17	5491568.0	18184.0	WC-32	05_Not assembled											s__;p__;c__;o__;f__;g__;s__	None			ERS11543046
WC-32_A5_ad3f27cb			0.13649569945056525	0.15	4171828.0	13814.0	WC-32	05_Not assembled											s__;p__;c__;o__;f__;g__;s__	None			ERS11543047
WC-32_A6_c259cabf			0.059402238011679084	0.13	4692476.0	15538.0	WC-32	05_Not assembled											s__;p__;c__;o__;f__;g__;s__	None			ERS11543048
WC-32_A7_ded6cb99	98.39	0.48	0.004458763627995282	1.64	351352538.0	1163419.0	WC-32	01_High	3784350.0	2326838.0	351352538.0	142.0	117.0	49351.0	2576817.0	silver	Low coverage (83.43x, expect >= 100.0x);Too many contigs (142, expect <= 100)	d__Bacteria;p__Firmicutes_A;c__Clostridia;o__Clostridiales;f__Clostridiaceae;g__Clostridium_P;s__Clostridium_P ventriculi	d__Bacteria;p__;c__;o__;f__;g__;s__	Single	gatgaacgctggcggcgtgcttaacacatgcaagtcgagcgagaaaagttcttcggagcttttctagcggcggacgggtgagtaacacgtgggcaacctgcctcatagaggggaatagccttccgaaaggaagattaataccgcataacattgttgaaaggcatcttttaacaatcaaaggagcaatccgctatgagatgggcccgcggcgcattagctagttggtgaggtaacggctcaccaaggcgacgatgcgtagccgacctgagagggtgatcggccacattggaactgagacacggtccagactcctacgggaggcagcagtggggaatattgcacaatgggggaaaccctgatgcagcaacgccgcgtgagtgatgaaggtcttcggattgt…	10	ERS11543049
WC-32_A8_c872d359	100.0	0.09	0.07378534648908322	0.6	117478906.0	389003.0	WC-32	01_High	3164740.0	778006.0	117478906.0	63.0	50.0	56002.0	1776389.0	bronze	Low coverage (34.43x, expect >= 50.0x)	d__Bacteria;p__Firmicutes;c__Bacilli;o__Lactobacillales;f__Streptococcaceae;g__Streptococcus;s__Streptococcus lutetiensis	d__Bacteria;p__;c__;o__;f__;g__;s__	Multiple	gacgaacgctggcggcgtgcctaatacatgcaagtagaacgctgaagactttagcttgctaaagttggaagagttgcgaacgggtgagtaacgcgtaggtaacctgcctactagcgggggataactattggaaacgatagctaataccgcataacagcatttaacccatgttagatgcttgaaaggagcaattgcttcactagtagatggacctgcgttgtattagctagttggtgaggtaacggctcaccaaggcgacgatacatagccgacctgagagggtgatcggccacactgggactgagacacggcccagactcctacgggaggcagcagtagggaatcttcggcaatgggggcaaccctgaccgagcaacgccgcgtgagtgaagaaggttt…	0	ERS11543050
WC-32_A9_76a05167			5.871904035900237	0.14	6820972.0	22586.0	WC-32	05_Not assembled											d__Bacteria;p__Firmicutes;c__Bacilli;o__Lactobacillales;f__Streptococcaceae;g__Streptococcus;s__	None			ERS11543051
WC-32_A10_00f50365			0.020567845122687917	0.13	4463258.0	14779.0	WC-32	05_Not assembled											s__;p__;c__;o__;f__;g__;s__	None			ERS11543041
WC-32_A11_e4e4dfae	20.93	0.0	0.10514052296982423	0.38	21773898.0	72099.0	WC-32	03_Low	1928620.0	144198.0	21773898.0	641.0	55.0	704.0	457882.0	exclude	Too many contigs (641, expect <= 500)		d__Bacteria;p__Firmicutes_A;c__Clostridia;o__Peptostreptococcales;f__Peptostreptococcaceae;g__Intestinibacter;s__Intestinibacter bartlettii	None			ERS11543042
WC-32_A12_99142baa			0.07349768431953513	0.13	3406560.0	11280.0	WC-32	05_Not assembled											s__;p__;c__;o__;f__;g__;s__	None			ERS11543043
WC-32_B1_3f5fba2c			-0.0007191554238702067	0.09	1254206.0	4153.0	WC-32	05_Not assembled											s__;p__;c__;o__;f__;g__;s__	None			ERS11543052
WC-32_B2_cbad88a5			0.0027327906107067856	0.2	4873374.0	16137.0	WC-32	05_Not assembled											s__;p__;c__;o__;f__;g__;s__	None			ERS11543056
WC-32_B3_38f50782			0.0050340879670914464	0.12	4867636.0	16118.0	WC-32	05_Not assembled											s__;p__;c__;o__;f__;g__;s__	None			ERS11543057
WC-32_B4_33c70f88	16.66	0.31	0.004458763627995282	0.38	14993998.0	49649.0	WC-32	03_Low	1041920.0	99298.0	14993998.0	318.0	43.0	749.0	245373.0	bronze	Low coverage (13.25x, expect >= 50.0x);Too many contigs (318, expect <= 200)	d__Bacteria;p__Firmicutes;c__Bacilli;o__Lactobacillales;f__Streptococcaceae;g__Streptococcus;s__	d__Bacteria;p__Firmicutes;c__Bacilli;o__Lactobacillales;f__Streptococcaceae;g__Streptococcus;s__Streptococcus lutetiensis	Single	gacgaacgctggcggcgtgcctaatacatgcaagtagaacgctgaagactttagcttgctaaagttggaagagttgcgaacgggtgagtaacgcgtaggtaacctgcctactagcgggggataactattggaaacgatagctaataccgcataacagcatttaacccatgttagatgcttgaaaggagcaattgcttcactagtagatggacctgcgttgtattagctagttggtgaggtaacggctcaccaaggcgacgatacatagccgacctgagagggtgatcggccacactgggactgagacacggcccagactcctacgggaggcagcagtagggaatcttcggcaatgggggcaaccctgaccgagcaacgccgcgtgagtgaagaaggttt…	0	ERS11543058
WC-32_B5_f508bcad			0.09938727957886258	0.22	6103118.0	20209.0	WC-32	05_Not assembled											s__;p__;c__;o__;f__;g__;s__	None			ERS11543059
WC-32_B6_17c42e03	100.0	0.09	0.09018209015332393	4.72	354683900.0	1174450.0	WC-32	01_High	3639620.0	2348900.0	354683900.0	42.0	40.0	104362.0	1764148.0	silver	Low coverage (83.16x, expect >= 100.0x)	d__Bacteria;p__Firmicutes;c__Bacilli;o__Lactobacillales;f__Streptococcaceae;g__Streptococcus;s__Streptococcus lutetiensis	d__Bacteria;p__;c__;o__;f__;g__;s__	Single	gacgaacgctggcggcgtgcctaatacatgcaagtagaacgctgaagactttagcttgctaaagttggaagagttgcgaacgggtgagtaacgcgtaggtaacctgcctactagcgggggataactattggaaacgatagctaataccgcataacagcatttaacccatgttagatgcttgaaaggagcaattgcttcactagtagatggacctgcgttgtattagctagttggtgaggtaacggctcaccaaggcgacgatacatagccgacctgagagggtgatcggccacactgggactgagacacggcccagactcctacgggaggcagcagtagggaatcttcggcaatgggggcaaccctgaccgagcaacgccgcgtgagtgaagaaggttt…	0	ERS11543060
WC-32_B7_0b8d4066	50.12	1.06	0.0407041969910537	0.45	17242086.0	57093.0	WC-32	02_Medium	1439500.0	114186.0	17242086.0	863.0	256.0	973.0	810391.0	exclude	Too many contigs (863, expect <= 500)		d__Bacteria;p__Firmicutes;c__Bacilli;o__Lactobacillales;f__Streptococcaceae;g__Streptococcus;s__Streptococcus lutetiensis	None			ERS11543061
WC-32_B8_438d3768			0.3680637459367718	0.45	5889906.0	19503.0	WC-32	05_Not assembled											s__;p__;c__;o__;f__;g__;s__	None			ERS11543062
WC-32_B9_8787bff9			4.674941748410666	0.14	5739208.0	19004.0	WC-32	05_Not assembled											d__Bacteria;p__Proteobacteria;c__Gammaproteobacteria;o__Enterobacterales;f__Enterobacteriaceae;g__Klebsiella;s__Klebsiella pneumoniae	None			ERS11543063
WC-32_B10_6fd8f1a6			0.004746425797543365	0.42	6182242.0	20471.0	WC-32	05_Not assembled											d__Bacteria;p__Firmicutes;c__Bacilli;o__Lactobacillales;f__Streptococcaceae;g__Streptococcus;s__Streptococcus lutetiensis	None			ERS11543053
WC-32_B11_a49180d1	100.0	0.0	0.00532175013663953	1.99	321313806.0	1063953.0	WC-32	01_High	4115780.0	2127906.0	321313806.0	34.0	31.0	192332.0	3073888.0	silver	Low coverage (70.18x, expect >= 100.0x)	d__Bacteria;p__Firmicutes_A;c__Clostridia;o__Peptostreptococcales;f__Peptostreptococcaceae;g__Intestinibacter;s__Intestinibacter bartlettii	d__Bacteria;p__;c__;o__;f__;g__;s__	Multiple	tcgcatgtttttcttatcaaagctccggcggtacaggatggacccgcgtctgattagctagttggtgaggtaacggctcaccaaggcgacgatcagtagccgacctgagagggtgatcggccacattggaactgagacacggtccaaactcctacgggaggcagcagtggggaatattgcacaatgggcgaaagcctgatgcagcaacgccgcgtgagcgatgaaggccttcgggtcgtaaagctctgtcctcaaggaagataatgacggtacttgaggaggaagccccggctaactacgtgccagcagccgcggtaatacgtagggggctagcgttatccggatttactgggcgtaaagggtgcgtaggcggtcttttaagtcaggagtgaaaggcta…	20	ERS11543054
WC-32_B12_f6162ca7	100.0	0.09	0.9097316111958116	4.15	369930068.0	1224934.0	WC-32	01_High	3517680.0	2449868.0	369930068.0	48.0	45.0	65121.0	1804366.0	silver	Low coverage (91.20x, expect >= 100.0x)	d__Bacteria;p__Firmicutes;c__Bacilli;o__Lactobacillales;f__Streptococcaceae;g__Streptococcus;s__Streptococcus lutetiensis	d__Bacteria;p__Firmicutes;c__Bacilli;o__Lactobacillales;f__Streptococcaceae;g__Streptococcus;s__	Single	gacgaacgctggcggcgtgcctaatacatgcaagtagaacgctgaagactttagcttgctaaagttggaagagttgcgaacgggtgagtaacgcgtaggtaacctgcctactagcgggggataactattggaaacgatagctaataccgcataacagcatttaacccatgttagatgcttgaaaggagcaattgcttcactagtagatggacctgcgttgtattagctagttggtgaggtaacggctcaccaaggcgacgatacatagccgacctgagagggtgatcggccacactgggactgagacacggcccagactcctacgggaggcagcagtagggaatcttcggcaatgggggcaaccctgaccgagcaacgccgcgtgagtgaagaaggttt…	0	ERS11543055
WC-32_C1_495a1d1c			-0.00014383108477404136	0.11	1410340.0	4670.0	WC-32	05_Not assembled											s__;p__;c__;o__;f__;g__;s__	None			ERS11543064
WC-32_C2_079e47b4			0.0050340879670914464	0.16	3201804.0	10602.0	WC-32	05_Not assembled											s__;p__;c__;o__;f__;g__;s__	None			ERS11543068
WC-32_C3_54fc6a9d			0.0024451284411587037	0.12	2233290.0	7395.0	WC-32	05_Not assembled											s__;p__;c__;o__;f__;g__;s__	None			ERS11543069
WC-32_C4_128d9bc8			0.001582141932514455	0.14	3804898.0	12599.0	WC-32	05_Not assembled											s__;p__;c__;o__;f__;g__;s__	None			ERS11543070
WC-32_C5_d5739458	100.0	101.57	0.09305871184880476	1.73	274214792.0	907996.0	WC-32	04_Contaminated	5424940.0	1815992.0	274214792.0	671.0	565.0	14213.0	4727125.0	exclude	Too many contigs (671, expect <= 500)		d__Bacteria;p__;c__;o__;f__;g__;s__	None			ERS11543071
WC-32_C6_e012411e	98.39	0.48	0.052498345942525095	4.03	246262578.0	815439.0	WC-32	01_High	3052820.0	1630878.0	246262578.0	39.0	35.0	727247.0	2565118.0	silver	Low coverage (71.85x, expect >= 100.0x)	d__Bacteria;p__Firmicutes_A;c__Clostridia;o__Clostridiales;f__Clostridiaceae;g__Clostridium_P;s__Clostridium_P ventriculi	d__Bacteria;p__Firmicutes_A;c__Clostridia;o__Clostridiales;f__Clostridiaceae;g__Clostridium_P;s__Clostridium_P ventriculi	Single	gatgaacgctggcggcgtgcttaacacatgcaagtcgagcgagaaaagttcttcggagcttttctagcggcggacgggtgagtaacacgtgggcaacctgcctcatagaggggaatagccttccgaaaggaagattaataccgcataacattgttgaaaggcatcttttaacaatcaaaggagcaatccgctatgagatgggcccgcggcgcattagctagttggtgaggtaacggctcaccaaggcgacgatgcgtagccgacctgagagggtgatcggccacattggaactgagacacggtccagactcctacgggaggcagcagtggggaatattgcacaatgggggaaaccctgatgcagcaacgccgcgtgagtgatgaaggtcttcggattgt…	10	ERS11543072
WC-32_C7_9b273f60			0.004458763627995282	0.17	3573868.0	11834.0	WC-32	05_Not assembled											s__;p__;c__;o__;f__;g__;s__	None			ERS11543073
WC-32_C8_63e5122a	98.39	0.0	0.4877312084687743	5.52	390646362.0	1293531.0	WC-32	01_High	3510840.0	2587062.0	390646362.0	34.0	31.0	720546.0	2536125.0	silver	Low coverage (98.86x, expect >= 100.0x)	d__Bacteria;p__Firmicutes_A;c__Clostridia;o__Clostridiales;f__Clostridiaceae;g__Clostridium_P;s__Clostridium_P ventriculi	d__Bacteria;p__Firmicutes_A;c__Clostridia;o__Clostridiales;f__Clostridiaceae;g__;s__	Single	gatgaacgctggcggcgtgcttaacacatgcaagtcgagcgagaaaagttcttcggagcttttctagcggcggacgggtgagtaacacgtgggcaacctgcctcatagaggggaatagccttccgaaaggaagattaataccgcataacattgttgaaaggcatcttttaacaatcaaaggagcaatccgctatgagatgggcccgcggcgcattagctagttggtgaggtaacggctcaccaaggcgacgatgcgtagccgacctgagagggtgatcggccacattggaactgagacacggtccagactcctacgggaggcagcagtggggaatattgcacaatgggggaaaccctgatgcagcaacgccgcgtgagtgatgaaggtcttcggattgt…	10	ERS11543074
WC-32_C9_029db139			0.007047723153928026	0.19	4628754.0	15327.0	WC-32	05_Not assembled											d__Bacteria;p__Firmicutes_A;c__Clostridia;o__Peptostreptococcales;f__Peptostreptococcaceae;g__Intestinibacter;s__Intestinibacter bartlettii	None			ERS11543075
WC-32_C10_c896cc2b			0.006184736645283778	0.15	3174926.0	10513.0	WC-32	05_Not assembled											s__;p__;c__;o__;f__;g__;s__	None			ERS11543065
WC-32_C11_03354659	100.0	0.09	0.010212007018956935	1.56	261988322.0	867511.0	WC-32	01_High	2938730.0	1735022.0	261988322.0	55.0	51.0	56925.0	1774919.0	silver	Low coverage (79.20x, expect >= 100.0x)	d__Bacteria;p__Firmicutes;c__Bacilli;o__Lactobacillales;f__Streptococcaceae;g__Streptococcus;s__Streptococcus lutetiensis	d__Bacteria;p__;c__;o__;f__;g__;s__	Multiple	>WC-32_C11_03354659_1 Haplotype 151 gtcatatgcttgtctcaaagattaagccatgcatgtgcaagtatgaaccaatttgaactgtgaaactgcgaatggctcattaaatcagttatagtttgtttgatggtacgtgctactcggataaccgtagtaattctagagctaatacgtgcaacaaaccccgacttctgggaggggcgcatttattagataaaaggctgacgcgggctctgctcgctgatccgatgattcatgataactcgacggatcgcacggccttcgtgccggcgacgcatcattcaaatttctgccctatcaactttcgatggtaggataggggcctaccatggtggtgacgggtgacggagaattagggttcgattc…		ERS11543066
WC-32_C12_ae7b30b7	100.0	0.09	0.032074331904611224	3.46	187825880.0	621940.0	WC-32	01_High	2331270.0	1243880.0	187825880.0	45.0	43.0	100081.0	1764351.0	silver	Low coverage (71.66x, expect >= 100.0x)	d__Bacteria;p__Firmicutes;c__Bacilli;o__Lactobacillales;f__Streptococcaceae;g__Streptococcus;s__Streptococcus lutetiensis	d__Bacteria;p__Firmicutes;c__Bacilli;o__Lactobacillales;f__Streptococcaceae;g__Streptococcus;s__Streptococcus lutetiensis	Single	gacgaacgctggcggcgtgcctaatacatgcaagtagaacgctgaagactttagcttgctaaagttggaagagttgcgaacgggtgagtaacgcgtaggtaacctgcctactagcgggggataactattggaaacgatagctaataccgcataacagcatttaacccatgttagatgcttgaaaggagcaattgcttcactagtagatggacctgcgttgtattagctagttggtgaggtaacggctcaccaaggcgacgatacatagccgacctgagagggtgatcggccacactgggactgagacacggcccagactcctacgggaggcagcagtagggaatcttcggcaatgggggcaaccctgaccgagcaacgccgcgtgagtgaagaaggttt…	0	ERS11543067
WC-32_D1_42fec67b	100.0	0.09	-0.0010068175934182897	1.7	223641268.0	740534.0	WC-32	01_High	3460970.0	1481068.0	223641268.0	65.0	58.0	50191.0	1768322.0	bronze	Low coverage (49.99x, expect >= 50.0x)	d__Bacteria;p__Firmicutes;c__Bacilli;o__Lactobacillales;f__Streptococcaceae;g__Streptococcus;s__Streptococcus lutetiensis	d__Bacteria;p__;c__;o__;f__;g__;s__	Single	gacgaacgctggcggcgtgcctaatacatgcaagtagaacgctgaagactttagcttgctaaagttggaagagttgcgaacgggtgagtaacgcgtaggtaacctgcctactagcgggggataactattggaaatgatagctaataccgcataacagcatttaacccatgttagatgcttgaaaggagcaattgcttcactagtagatggacctgcgttgtattagctagttggtgaggtaacggctcaccaaggcgacgatacatagccgacctgagagggtgatcggccacactgggactgagacacggcccagactcctacgggaggcagcagtagggaatcttcggcaatgggggcaaccctgaccgagcaacgccgcgtgagtgaagaaggttt…	21	ERS11543076
WC-32_D2_edea4271			0.007623047493024192	0.17	3560882.0	11791.0	WC-32	05_Not assembled											s__;p__;c__;o__;f__;g__;s__	None			ERS11543080
WC-32_D3_bcd42fc0	100.0	0.0	-0.00014383108477404136	3.63	285971048.0	946924.0	WC-32	01_High	3761160.0	1893848.0	285971048.0	32.0	29.0	253586.0	3064389.0	silver	Low coverage (67.34x, expect >= 100.0x)	d__Bacteria;p__Firmicutes_A;c__Clostridia;o__Peptostreptococcales;f__Peptostreptococcaceae;g__Intestinibacter;s__Intestinibacter bartlettii	d__Bacteria;p__Firmicutes_A;c__Clostridia;o__Peptostreptococcales;f__Peptostreptococcaceae;g__Intestinibacter;s__Intestinibacter bartlettii	Single	gatgaacgctggcggcgtgcctaacacatgcaagtcgagcgatcttcttcggaagagagcggcggacgggtgagtaacgcgtgggtaacctgccctgtacacacggataacataccgaaaggtatgctaatacgggataacataagaaattcgcatgtttttcttatcaaagctccggcggtacaggatggacccgcgtctgattagctagttggtgaggtaacggctcaccaaggcgacgatcagtagccgacctgagagggtgatcggccacattggaactgagacacggtccaaactcctacgggaggcagcagtggggaatattgcacaatgggcgaaagcctgatgcagcaacgccgcgtgagcgatgaaggccttcgggtcgtaaagctctgt…	162	ERS11543081
WC-32_D4_fcf75a84			0.003308114949802951	0.1	3135364.0	10382.0	WC-32	05_Not assembled											s__;p__;c__;o__;f__;g__;s__	None			ERS11543082
WC-32_D5_507e2056	100.0	0.28	0.07867560337140063	0.67	178495590.0	591045.0	WC-32	01_High	3870740.0	1182090.0	178495590.0	66.0	59.0	54244.0	1867536.0	bronze	Low coverage (41.07x, expect >= 50.0x)	d__Bacteria;p__Firmicutes;c__Bacilli;o__Lactobacillales;f__Streptococcaceae;g__Streptococcus;s__Streptococcus lutetiensis	d__Bacteria;p__;c__;o__;f__;g__;s__	Multiple	gacgaacgctggcggcgtgcctaatacatgcaagtagaacgctgaagactttagcttgctaaagttggaagagttgcgaacgggtgagtaacgcgtaggtaacctgcctactagcgggggataactattggaaacgatagctaataccgcataacagcatttaacccatgttagatgcttgaaaggagcaattgcttcactagtagatggacctgcgttgtattagctagttggtgaggtaacggctcaccaaggcgacgatacatagccgacctgagagggtgatcggccacactgggactgagacacggcccagactcctacgggaggcagcagtagggaatcttcggcaatgggggcaaccctgaccgagcaacgccgcgtgagtgaagaaggttt…	0	ERS11543083
WC-32_D6_430e6b4f			0.026033426344101485	0.33	5020750.0	16625.0	WC-32	05_Not assembled											d__Bacteria;p__Firmicutes;c__Bacilli;o__Lactobacillales;f__Streptococcaceae;g__Streptococcus;s__Streptococcus lutetiensis	None			ERS11543084
WC-32_D7_1eab1a2b			0.0010068175934182897	0.16	3030872.0	10036.0	WC-32	05_Not assembled											s__;p__;c__;o__;f__;g__;s__	None			ERS11543085
WC-32_D8_e68e766d			0.013376290883985849	0.41	18740610.0	62055.0	WC-32	05_Not assembled											d__Bacteria;p__Firmicutes_A;c__Clostridia;o__Clostridiales;f__Clostridiaceae;g__Clostridium;s__Clostridium saudiense	None			ERS11543086
WC-32_D9_809b05c5	98.39	0.0	0.17504243017000834	1.72	251671398.0	833349.0	WC-32	01_High	3096190.0	1666698.0	251671398.0	39.0	35.0	576792.0	2594015.0	silver	Low coverage (75.23x, expect >= 100.0x)	d__Bacteria;p__Firmicutes_A;c__Clostridia;o__Clostridiales;f__Clostridiaceae;g__Clostridium_P;s__Clostridium_P ventriculi	d__Bacteria;p__Firmicutes_A;c__Clostridia;o__Clostridiales;f__Clostridiaceae;g__Clostridium_P;s__Clostridium_P ventriculi	Single	gatgaacgctggcggcgtgcttaacacatgcaagtcgagcgagaaaagttcttcggagcttttctagcggcggacgggtgagtaacacgtgggcaacctgcctcatagaggggaatagccttccgaaaggaagattaataccgcataacattgttgaaaggcatcttttaacaatcaaaggagcaatccgctatgagatgggcccgcggcgcattagctagttggtgaggtaacggctcaccaaggcgacgatgcgtagccgacctgagagggtgatcggccacattggaactgagacacggtccagactcctacgggaggcagcagtggggaatattgcacaatgggggaaaccctgatgcagcaacgccgcgtgagtgatgaaggtcttcggattgt…	10	ERS11543087
WC-32_D10_ff8e03fe			0.0050340879670914464	0.36	9177176.0	30388.0	WC-32	05_Not assembled											d__Bacteria;p__Firmicutes;c__Bacilli;o__Lactobacillales;f__Streptococcaceae;g__Streptococcus;s__Streptococcus lutetiensis	None			ERS11543077
WC-32_D11_ba39c757			0.012513304375341596	0.16	3897914.0	12907.0	WC-32	05_Not assembled											s__;p__;c__;o__;f__;g__;s__	None			ERS11543078
WC-32_D12_dca2e1d4			0.02632108851364957	0.08	2122758.0	7029.0	WC-32	05_Not assembled											s__;p__;c__;o__;f__;g__;s__	None			ERS11543079
WC-32_E1_23ddb690			-0.0007191554238702067	0.22	5007160.0	16580.0	WC-32	05_Not assembled											d__Bacteria;p__Firmicutes;c__Bacilli;o__Lactobacillales;f__Streptococcaceae;g__Streptococcus;s__Streptococcus lutetiensis	None			ERS11543088
WC-32_E2_073f8f28			0.0018698041020625375	0.19	4967296.0	16448.0	WC-32	05_Not assembled											s__;p__;c__;o__;f__;g__;s__	None			ERS11543092
WC-32_E3_3056fade			0.0030204527802548684	0.15	3908484.0	12942.0	WC-32	05_Not assembled											s__;p__;c__;o__;f__;g__;s__	None			ERS11543093
WC-32_E4_1f57a6e3	98.39	0.0	0.001582141932514455	5.37	378486936.0	1253268.0	WC-32	01_High	3372920.0	2506536.0	378486936.0	37.0	35.0	578818.0	2535615.0	gold	passed all cutoffs	d__Bacteria;p__Firmicutes_A;c__Clostridia;o__Clostridiales;f__Clostridiaceae;g__Clostridium_P;s__Clostridium_P ventriculi	d__Bacteria;p__Firmicutes_A;c__Clostridia;o__Clostridiales;f__Clostridiaceae;g__Clostridium_P;s__Clostridium_P ventriculi	Single	gatgaacgctggcggcgtgcttaacacatgcaagtcgagcgagaaaagttcttcggagcttttctagcggcggacgggtgagtaacacgtgggcaacctgcctcatagaggggaatagccttccgaaaggaagattaataccgcataacattgttgaaaggcatcttttaacaatcaaaggagcaatccgctatgagatgggcccgcggcgcattagctagttggtgaggtaacggctcaccaaggcgacgatgcgtagccgacctgagagggtgatcggccacattggaactgagacacggtccagactcctacgggaggcagcagtggggaatattgcacaatgggggaaaccctgatgcagcaacgccgcgtgagtgatgaaggtcttcggattgt…	10	ERS11543094
WC-32_E5_b6032c55			2.9820498806201994	0.21	6245058.0	20679.0	WC-32	05_Not assembled											s__;p__;c__;o__;f__;g__;s__	None			ERS11543095
WC-32_E6_62d77f5c			0.03495095360009205	0.13	5363218.0	17759.0	WC-32	05_Not assembled											s__;p__;c__;o__;f__;g__;s__	None			ERS11543096
WC-32_E7_bec66d8c	99.63	0.59	0.0024451284411587037	1.31	217472314.0	720107.0	WC-32	01_High	2883750.0	1440214.0	217472314.0	52.0	47.0	77267.0	1865106.0	silver	Low coverage (69.68x, expect >= 100.0x)	d__Bacteria;p__Firmicutes;c__Bacilli;o__Lactobacillales;f__Streptococcaceae;g__Streptococcus;s__Streptococcus lutetiensis	d__Bacteria;p__;c__;o__;f__;g__;s__	Single	gacgaacgctggcggcgtgcctaatacatgcaagtagaacgctgaagactttagcttgctaaagttggaagagttgcgaacgggtgagtaacgcgtaggtaacctgcctactagcgggggataactattggaaacgatagctaataccgcataacagcatttaacccatgttagatgcttgaaaggagcaattgcttcactagtagatggacctgcgttgtattagctagttggtgaggtaacggctcaccaaggcgacgatacatagccgacctgagagggtgatcggccacactgggactgagacacggcccagactcctacgggaggcagcagtagggaatcttcggcaatgggggcaaccctgaccgagcaacgccgcgtgagtgaagaaggttt…	0	ERS11543097
WC-32_E8_e970896f			0.02258148030952449	0.12	5372580.0	17790.0	WC-32	05_Not assembled											d__Bacteria;p__Firmicutes_A;c__Clostridia;o__Clostridiales;f__Clostridiaceae;g__Clostridium_P;s__Clostridium_P ventriculi	None			ERS11543098
WC-32_E9_5f2ca541	100.0	0.0	0.0007191554238702067	2.76	401778082.0	1330391.0	WC-32	01_High	4030960.0	2660782.0	401778082.0	68.0	57.0	103877.0	3064226.0	silver	Low coverage (91.78x, expect >= 100.0x)	d__Bacteria;p__Firmicutes_A;c__Clostridia;o__Peptostreptococcales;f__Peptostreptococcaceae;g__Intestinibacter;s__Intestinibacter bartlettii	d__Bacteria;p__;c__;o__;f__;g__;s__	Single	tcgcatgtttttcttatcaaagctccggcggtacaggatggacccgcgtctgattagctagttggtgaggtaacggctcaccaaggcgacgatcagtagccgacctgagagggtgatcggccacattggaactgagacacggtccaaactcctacgggaggcagcagtggggaatattgcacaatgggcgaaagcctgatgcagcaacgccgcgtgagcgatgaaggccttcgggtcgtaaagctctgtcctcaaggaagataatgacggtacttgaggaggaagccccggctaactacgtgccagcagccgcggtaatacgtagggggctagcgttatccggatttactgggcgtaaagggtgcgtaggcggtcttttaagtcaggagtgaaaggcta…	20	ERS11543099
WC-32_E10_0d31c6a9	100.0	0.59	0.0018698041020625375	1.66	191767282.0	634991.0	WC-32	01_High	2425740.0	1269982.0	191767282.0	44.0	42.0	92553.0	1797465.0	silver	Low coverage (74.32x, expect >= 100.0x)	d__Bacteria;p__Firmicutes;c__Bacilli;o__Lactobacillales;f__Streptococcaceae;g__Streptococcus;s__Streptococcus lutetiensis	d__Bacteria;p__;c__;o__;f__;g__;s__	Single	gacgaacgctggcggcgtgcctaatacatgcaagtagaacgctgaagactttagcttgctaaagttggaagagttgcgaacgggtgagtaacgcgtaggtaacctgcctactagcgggggataactattggaaacgatagctaataccgcataacagcatttaacccatgttagatgcttgaaaggagcaattgcttcactagtagatggacctgcgttgtattagctagttggtgaggtaacggctcaccaaggcgacgatacatagccgacctgagagggtgatcggccacactgggactgagacacggcccagactcctacgggaggcagcagtagggaatcttcggcaatgggggcaaccctgaccgagcaacgccgcgtgagtgaagaaggttt…	0	ERS11543089
WC-32_E11_0b56326b			0.01826654776630325	0.22	10784118.0	35709.0	WC-32	05_Not assembled											d__Bacteria;p__Firmicutes;c__Bacilli;o__Lactobacillales;f__Streptococcaceae;g__Streptococcus;s__Streptococcus lutetiensis	None			ERS11543090
WC-32_E12_5139d3b6			0.030060696717774643	0.1	2622870.0	8685.0	WC-32	05_Not assembled											s__;p__;c__;o__;f__;g__;s__	None			ERS11543091
WC-32_F1_73957e2c			-0.00014383108477404136	0.16	1883876.0	6238.0	WC-32	05_Not assembled											s__;p__;c__;o__;f__;g__;s__	None			ERS11543100
WC-32_F2_d5d701a6			0.009061358340764606	0.34	1497618.0	4959.0	WC-32	05_Not assembled											s__;p__;c__;o__;f__;g__;s__	None			ERS11543104
WC-32_F3_6f0c5f17			0.001582141932514455	0.2	3596820.0	11910.0	WC-32	05_Not assembled											d__Bacteria;p__Firmicutes;c__Bacilli;o__Lactobacillales;f__Streptococcaceae;g__Streptococcus;s__	None			ERS11543105
WC-32_F4_31d50f4e			0.0007191554238702067	0.12	3190328.0	10564.0	WC-32	05_Not assembled											s__;p__;c__;o__;f__;g__;s__	None			ERS11543106
WC-32_F5_0e63d018			0.10514052296982423	0.27	3659032.0	12116.0	WC-32	05_Not assembled											s__;p__;c__;o__;f__;g__;s__	None			ERS11543107
WC-32_F6_d039b3bd			0.02660875068319765	0.13	2973794.0	9847.0	WC-32	05_Not assembled											s__;p__;c__;o__;f__;g__;s__	None			ERS11543108
WC-32_F7_c4d07b20			-0.00014383108477404136	0.36	7995752.0	26476.0	WC-32	05_Not assembled											d__Bacteria;p__Firmicutes_A;c__Clostridia;o__Peptostreptococcales;f__Peptostreptococcaceae;g__Intestinibacter;s__Intestinibacter bartlettii	None			ERS11543109
WC-32_F8_44d84b57			0.035526277939188215	0.18	5760348.0	19074.0	WC-32	05_Not assembled											s__;p__;c__;o__;f__;g__;s__	None			ERS11543110
WC-32_F9_cce2b66b	98.39	0.48	0.001582141932514455	2.9	231808254.0	767577.0	WC-32	01_High	2783520.0	1535154.0	231808254.0	39.0	36.0	1536123.0	2557228.0	silver	Low coverage (75.88x, expect >= 100.0x)	d__Bacteria;p__Firmicutes_A;c__Clostridia;o__Clostridiales;f__Clostridiaceae;g__Clostridium_P;s__Clostridium_P ventriculi	d__Bacteria;p__Firmicutes_A;c__Clostridia;o__Clostridiales;f__Clostridiaceae;g__Clostridium_P;s__Clostridium_P ventriculi	Single	gatgaacgctggcggcgtgcttaacacatgcaagtcgagcgagaaaagttcttcggagcttttctagcggcggacgggtgagtaacacgtgggcaacctgcctcatagaggggaatagccttccgaaaggaagattaataccgcataacattgttgaaaggcatcttttaacaatcaaaggagcaatccgctatgagatgggcccgcggcgcattagctagttggtgaggtaacggctcaccaaggcgacgatgcgtagccgacctgagagggtgatcggccacattggaactgagacacggtccagactcctacgggaggcagcagtggggaatattgcacaatgggggaaaccctgatgcagcaacgccgcgtgagtgatgaaggtcttcggattgt…	10	ERS11543111
WC-32_F10_a60272ad			0.0021574662716106205	0.29	5925542.0	19621.0	WC-32	05_Not assembled											d__Bacteria;p__Firmicutes;c__Bacilli;o__Lactobacillales;f__Streptococcaceae;g__Streptococcus;s__	None			ERS11543101
WC-32_F11_181cdae7			0.03696458878692863	0.23	4700328.0	15564.0	WC-32	05_Not assembled											s__;p__;c__;o__;f__;g__;s__	None			ERS11543102
WC-32_F12_a86eb861			0.014239277392630097	0.12	3059864.0	10132.0	WC-32	05_Not assembled											s__;p__;c__;o__;f__;g__;s__	None			ERS11543103
WC-32_G1_0a6c4086			-0.0004314932543221241	0.06	1417588.0	4694.0	WC-32	05_Not assembled											s__;p__;c__;o__;f__;g__;s__	None			ERS11543112
WC-32_G2_140f4fcf			0.005897074475735696	0.15	4572884.0	15142.0	WC-32	05_Not assembled											s__;p__;c__;o__;f__;g__;s__	None			ERS11543116
WC-32_G3_5807d673			0.0027327906107067856	0.12	3546688.0	11744.0	WC-32	05_Not assembled											s__;p__;c__;o__;f__;g__;s__	None			ERS11543117
WC-32_G4_d0ef99e0	100.0	0.09	0.0010068175934182897	3.64	367232604.0	1216002.0	WC-32	01_High	2873790.0	2432004.0	367232604.0	55.0	53.0	53016.0	1775922.0	gold	passed all cutoffs	d__Bacteria;p__Firmicutes;c__Bacilli;o__Lactobacillales;f__Streptococcaceae;g__Streptococcus;s__Streptococcus lutetiensis	d__Bacteria;p__;c__;o__;f__;g__;s__	Single	gacgaacgctggcggcgtgcctaatacatgcaagtagaacgctgaagactttagcttgctaaagttggaagagttgcgaacgggtgagtaacgcgtaggtaacctgcctactagcgggggataactattggaaacgatagctaataccgcataacagcatttaacccatgttagatgcttgaaaggagcaattgcttcactagtagatggacctgcgttgtattagctagttggtgaggtaacggctcaccaaggcgacgatacatagccgacctgagagggtgatcggccacactgggactgagacacggcccagactcctacgggaggcagcagtagggaatcttcggcaatgggggcaaccctgaccgagcaacgccgcgtgagtgaagaaggttt…	0	ERS11543118
WC-32_G5_63f11801	99.63	2.34	0.013088628714437764	3.21	381758502.0	1264101.0	WC-32	01_High	3060280.0	2528202.0	381758502.0	75.0	64.0	58638.0	1899884.0	gold	passed all cutoffs	d__Bacteria;p__Firmicutes;c__Bacilli;o__Lactobacillales;f__Streptococcaceae;g__Streptococcus;s__Streptococcus lutetiensis	d__Bacteria;p__Firmicutes;c__Bacilli;o__Lactobacillales;f__Streptococcaceae;g__Streptococcus;s__Streptococcus lutetiensis	Single	gacgaacgctggcggcgtgcctaatacatgcaagtagaacgctgaagactttagcttgctaaagttggaagagttgcgaacgggtgagtaacgcgtaggtaacctgcctactagcgggggataactattggaaacgatagctaataccgcataacagcatttaacccatgttagatgcttgaaaggagcaattgcttcactagtagatggacctgcgttgtattagctagttggtgaggtaacggctcaccaaggcgacgatacatagccgacctgagagggtgatcggccacactgggactgagacacggcccagactcctacgggaggcagcagtagggaatcttcggcaatgggggcaaccctgaccgagcaacgccgcgtgagtgaagaaggttt…	0	ERS11543119
WC-32_G6_e5512cf9			0.0274717371918419	0.14	7420140.0	24570.0	WC-32	05_Not assembled											s__;p__;c__;o__;f__;g__;s__	None			ERS11543120
WC-32_G7_84b0cbe0	98.39	0.0	0.0030204527802548684	3.44	443920370.0	1469935.0	WC-32	01_High	3405120.0	2939870.0	443920370.0	36.0	34.0	719550.0	2535313.0	gold	passed all cutoffs	d__Bacteria;p__Firmicutes_A;c__Clostridia;o__Clostridiales;f__Clostridiaceae;g__Clostridium_P;s__Clostridium_P ventriculi	d__Bacteria;p__;c__;o__;f__;g__;s__	Single	gatgaacgctggcggcgtgcttaacacatgcaagtcgagcgagaaaagttcttcggagcttttctagcggcggacgggtgagtaacacgtgggcaacctgcctcatagaggggaatagccttccgaaaggaagattaataccgcataacattgttgaaaggcatcttttaacaatcaaaggagcaatccgctatgagatgggcccgcggcgcattagctagttggtgaggtaacggctcaccaaggcgacgatgcgtagccgacctgagagggtgatcggccacattggaactgagacacggtccagactcctacgggaggcagcagtggggaatattgcacaatgggggaaaccctgatgcagcaacgccgcgtgagtgatgaaggtcttcggattgt…	10	ERS11543121
WC-32_G8_84e1c159	100.0	0.0	2.760262347898628	0.64	304741254.0	1009077.0	WC-32	01_High	5527080.0	2018154.0	304741254.0	38.0	31.0	256880.0	3065151.0	silver	Low coverage (50.22x, expect >= 100.0x)	d__Bacteria;p__Firmicutes_A;c__Clostridia;o__Peptostreptococcales;f__Peptostreptococcaceae;g__Intestinibacter;s__Intestinibacter bartlettii	d__Bacteria;p__;c__;o__;f__;g__;s__	Multiple	gtcatatgcttgtctcaaagattaagccatgcatgtgcaagtatgaaccaatttgaactgtgaaactgcgaatggctcattaaatcagttatagtttgtttgatggtacgtgctactcggataaccgtagtaattctagagctaatacgtgcaacaaaccccgacttctgggaggggcgcatttattagataaaaggctgacgcgggctctgctcgctgatccgatgattcatgataactcgacggatcgcacggccttcgtgccggcgacgcatcattcaaatttctgccctatcaactttcgatggtaggataggggcctaccatggtggtgacgggtgacggagaattagggttcgattccggagagggagcctgagaaacggctaccacatccaa…	32	ERS11543122
WC-32_G9_a017e788			0.3968299628915801	0.19	8253358.0	27329.0	WC-32	05_Not assembled											d__Bacteria;p__Proteobacteria;c__Gammaproteobacteria;o__Enterobacterales;f__Enterobacteriaceae;g__Klebsiella;s__Klebsiella pneumoniae	None			ERS11543123
WC-32_G10_919dc70f	26.51	0.75	0.01682823691856284	0.33	16730800.0	55400.0	WC-32	03_Low	1280810.0	110800.0	16730800.0	558.0	96.0	778.0	449949.0	exclude	Too many contigs (558, expect <= 500)		d__Bacteria;p__Firmicutes;c__Bacilli;o__Lactobacillales;f__Streptococcaceae;g__Streptococcus;s__Streptococcus lutetiensis	None			ERS11543113
WC-32_G11_7ff63b32	100.0	0.0	0.02028018295313983	2.21	293530712.0	971956.0	WC-32	01_High	3783060.0	1943912.0	293530712.0	28.0	24.0	282354.0	3073804.0	silver	Low coverage (70.97x, expect >= 100.0x)	d__Bacteria;p__Firmicutes_A;c__Clostridia;o__Peptostreptococcales;f__Peptostreptococcaceae;g__Intestinibacter;s__Intestinibacter bartlettii	d__Bacteria;p__;c__;o__;f__;g__;s__	Single	tcgcatgtttttcttatcaaagctccggcggtacaggatggacccgcgtctgattagctagttggtgaggtaacggctcaccaaggcgacgatcagtagccgacctgagagggtgatcggccacattggaactgagacacggtccaaactcctacgggaggcagcagtggggaatattgcacaatgggcgaaagcctgatgcagcaacgccgcgtgagcgatgaaggccttcgggtcgtaaagctctgtcctcaaggaagataatgacggtacttgaggaggaagccccggctaactacgtgccagcagccgcggtaatacgtagggggctagcgttatccggatttactgggcgtaaagggtgcgtaggcggtcttttaagtcaggagtgaaaggcta…	20	ERS11543114
WC-32_G12_516a60ee			0.5958921842188534	0.14	5034944.0	16672.0	WC-32	05_Not assembled											d__Bacteria;p__Firmicutes;c__Bacilli;o__Lactobacillales;f__Streptococcaceae;g__Streptococcus;s__Streptococcus lutetiensis	None			ERS11543115
WC-32_H1_452da12b			-0.0007191554238702067	0.2	748054.0	2477.0	WC-32	05_Not assembled												None			ERS11543124
WC-32_H2_a8dbe8e0			1.5336708569456028	0.09	349112.0	1156.0	WC-32	05_Not assembled												None			ERS11543128
WC-32_H3_dbf896af	99.5	0.19	0.7195869171245289	1.07	52637090.0	174295.0	WC-32	01_High	2025850.0	348590.0	52637090.0	245.0	203.0	17290.0	1855504.0	bronze	Low coverage (23.35x, expect >= 50.0x);Too many contigs (245, expect <= 200)	d__Bacteria;p__Firmicutes;c__Bacilli;o__Lactobacillales;f__Streptococcaceae;g__Streptococcus;s__Streptococcus infantarius	d__Bacteria;p__Firmicutes;c__Bacilli;o__Lactobacillales;f__Streptococcaceae;g__Streptococcus;s__Streptococcus infantarius	Single	gacgaacgctggcggcgtgcctaatacatgcaagtagaacgctgaagactttagcttgctaaagttggaagagttgcgaacgggtgagtaacgcgtaggtaacctgcctactagcgggggataactattggaaacgatagctaataccgcataacagcatctaacacatgttagatgcttgaaaggagcaattgcttcactagtagatggacctgcgttgtattagctagttggtgaggtaacggctcaccaaggcgacgatacatagccgacctgagagggtgatcggccacactgggactgagacacggcccagactcctacgggaggcagcagtagggaatcttcggcaatgggggcaaccctgaccgagcaacgccgcgtgagtgaagaaggttt…	25	ERS11543129
WC-32_H4_377ff3b3			0.06659379225038115	0.09	629368.0	2084.0	WC-32	05_Not assembled												None			ERS11543130
WC-32_H5_d8ec8476	99.91	0.0	8.848632166383798	2.94	53706170.0	177835.0	WC-32	01_High	2009510.0	355670.0	53706170.0	52.0	48.0	68382.0	1914085.0	bronze	Low coverage (23.95x, expect >= 50.0x)	d__Bacteria;p__Firmicutes;c__Bacilli;o__Lactobacillales;f__Streptococcaceae;g__Streptococcus;s__Streptococcus infantarius	d__Bacteria;p__Firmicutes;c__Bacilli;o__Lactobacillales;f__Streptococcaceae;g__Streptococcus;s__Streptococcus infantarius	Single	gacgaacgctggcggcgtgcctaatacatgcaagtagaacgctgaagactttagcttgctaaagttggaagagttgcgaacgggtgagtaacgcgtaggtaacctgcctactagcgggggataactattggaaacgatagctaataccgcataacagcatctaacacatgttagatgcttgaaaggagcaattgcttcactagtagatggacctgcgttgtattagctagttggtgaggtaacggctcaccaaggcgacgatacatagccgacctgagagggtgatcggccacactgggactgagacacggcccagactcctacgggaggcagcagtagggaatcttcggcaatgggggcaaccctgaccgagcaacgccgcgtgagtgaagaaggttt…	25	ERS11543131
WC-32_H6_ac8723e9			0.02977303454822656	0.11	1039484.0	3442.0	WC-32	05_Not assembled											s__;p__;c__;o__;f__;g__;s__	None			ERS11543132
WC-32_H7_3edf2a1c	100.0	5.52	0.0030204527802548684	3.85	99287030.0	328765.0	WC-32	05_Not assembled	3773760.0	657530.0	99287030.0	196.0	72.0	49457.0	1911528.0	bronze	Low coverage (22.67x, expect >= 50.0x)	d__Bacteria;p__Firmicutes;c__Bacilli;o__Lactobacillales;f__Streptococcaceae;g__Streptococcus;s__Streptococcus lutetiensis	d__Bacteria;p__;c__;o__;f__;g__;s__	Multiple	gacgaacgctggcggcgtgcctaatacatgcaagtagaacgctgaagactttagcttgctaaagttggaagagttgcgaacgggtgagtaacgcgtaggtaacctgcctactagcgggggataactattggaaacgatagctaataccgcataacagcatttaacccatgttagatgcttgaaaggagcaattgcttcactagtagatggacctgcgttgtattagctagttggtgaggtaacggctcaccaaggcgacgatacatagccgacctgagagggtgatcggccacactgggactgagacacggcccagactcctacgggaggcagcagtagggaatcttcggcaatgggggcaaccctgaccgagcaacgccgcgtgagtgaagaaggttt…	0	ERS11543133
WC-32_H8_24968b6f	98.39	0.48	0.03380030492189972	4.3	112535166.0	372633.0	WC-32	01_High	2481160.0	745266.0	112535166.0	56.0	53.0	186981.0	2560512.0	bronze	Low coverage (41.94x, expect >= 50.0x)	d__Bacteria;p__Firmicutes_A;c__Clostridia;o__Clostridiales;f__Clostridiaceae;g__Clostridium_P;s__Clostridium_P ventriculi	d__Bacteria;p__Firmicutes_A;c__Clostridia;o__Clostridiales;f__Clostridiaceae;g__Clostridium_P;s__Clostridium_P ventriculi	Single	gatgaacgctggcggcgtgcttaacacatgcaagtcgagcgagaaaagttcttcggagcttttctagcggcggacgggtgagtaacacgtgggcaacctgcctcatagaggggaatagccttccgaaaggaagattaataccgcataacattgttgaaaggcatcttttaacaatcaaaggagcaatccgctatgagatgggcccgcggcgcattagctagttggtgaggtaacggctcaccaaggcgacgatgcgtagccgacctgagagggtgatcggccacattggaactgagacacggtccagactcctacgggaggcagcagtggggaatattgcacaatgggggaaaccctgatgcagcaacgccgcgtgagtgatgaaggtcttcggattgt…	10	ERS11543134
WC-32_H9_c21b5b32	100.0	0.0	0.9534562609671202	2.93	150460628.0	498214.0	WC-32	01_High	3361850.0	996428.0	150460628.0	49.0	39.0	147584.0	3072956.0	bronze	Low coverage (39.16x, expect >= 50.0x)	d__Bacteria;p__Firmicutes_A;c__Clostridia;o__Peptostreptococcales;f__Peptostreptococcaceae;g__Intestinibacter;s__Intestinibacter bartlettii	d__Bacteria;p__Firmicutes_A;c__Clostridia;o__Peptostreptococcales;f__Peptostreptococcaceae;g__Intestinibacter;s__Intestinibacter bartlettii	Single	tcgcatgtttttcttatcaaagctccggcggtacaggatggacccgcgtctgattagctagttggtgaggtaacggctcaccaaggcgacgatcagtagccgacctgagagggtgatcggccacattggaactgagacacggtccaaactcctacgggaggcagcagtggggaatattgcacaatgggcgaaagcctgatgcagcaacgccgcgtgagcgatgaaggccttcgggtcgtaaagctctgtcctcaaggaagataatgacggtacttgaggaggaagccccggctaactacgtgccagcagccgcggtaatacgtagggggctagcgttatccggatttactgggcgtaaagggtgcgtaggcggtcttttaagtcaggagtgaaaggcta…	20	ERS11543135
WC-32_H10_11378657	99.63	0.47	0.7446135258752121	0.71	97763138.0	323719.0	WC-32	01_High	2673160.0	647438.0	97763138.0	56.0	45.0	61975.0	1823358.0	bronze	Low coverage (34.78x, expect >= 50.0x)	d__Bacteria;p__Firmicutes;c__Bacilli;o__Lactobacillales;f__Streptococcaceae;g__Streptococcus;s__Streptococcus lutetiensis	d__Bacteria;p__;c__;o__;f__;g__;s__	None			ERS11543125
WC-32_H11_17da0cc4			0.7785576618818859	0.14	2643104.0	8752.0	WC-32	05_Not assembled											s__;p__;c__;o__;f__;g__;s__	None			ERS11543126
WC-32_H12_5f034db3	99.63	0.09	0.060265224520323325	3.99	343507182.0	1137441.0	WC-32	01_High	3184140.0	2274882.0	343507182.0	41.0	36.0	74370.0	1812918.0	silver	Low coverage (93.51x, expect >= 100.0x)	d__Bacteria;p__Firmicutes;c__Bacilli;o__Lactobacillales;f__Streptococcaceae;g__Streptococcus;s__Streptococcus lutetiensis	d__Bacteria;p__Firmicutes;c__Bacilli;o__Lactobacillales;f__Streptococcaceae;g__Streptococcus;s__Streptococcus lutetiensis	Single	gacgaacgctggcggcgtgcctaatacatgcaagtagaacgctgaagactttagcttgctaaagttggaagagttgcgaacgggtgagtaacgcgtaggtaacctgcctactagcgggggataactattggaaacgatagctaataccgcataacagcatttaacccatgttagatgcttgaaaggagcaattgcttcactagtagatggacctgcgttgtattagctagttggtgaggtaacggctcaccaaggcgacgatacatagccgacctgagagggtgatcggccacactgggactgagacacggcccagactcctacgggaggcagcagtagggaatcttcggcaatgggggcaaccctgaccgagcaacgccgcgtgagtgaagaaggttt…	0	ERS11543127
BHIS-32_A1_602a49a2	94.78	1.6	0.35770790783304085	3.09	196004946.0	649023.0	BHIS-32	01_High	5774630.0	1298046.0	196004946.0	910.0	733.0	5803.0	3351205.0	exclude	Too many contigs (910, expect <= 500)		d__Bacteria;p__;c__;o__;f__;g__;s__	None			ERS11542848
BHIS-32_A2_6158a2d0			0.024019791157264908	0.06	132880.0	440.0	BHIS-32	05_Not assembled												None			ERS11542852
BHIS-32_A3_c1ceb03c	99.48	0.52	0.9405114633374564	6.16	405942058.0	1344179.0	BHIS-32	01_High	5219590.0	2688358.0	405942058.0	89.0	82.0	52626.0	2235274.0	silver	Low coverage (62.84x, expect >= 100.0x)	d__Bacteria;p__Firmicutes;c__Bacilli;o__Lactobacillales;f__Lactobacillaceae;g__Ligilactobacillus;s__Ligilactobacillus murinus	d__Bacteria;p__Firmicutes;c__Bacilli;o__;f__;g__;s__	Single	gatgaacgctggcggcgtgcctaatacatgcaagtcgaacgaaacttctttatcaccgagtgcttgcactcaccgataaagagttgagtggcgaacgggtgagtaacacgtgggcaacctgcccaaaagagggggataacacttggaaacaggtgctaataccgcataaccatagttaccgcatggtaactatgtaaaaggtggctatgctaccgcttttggatgggcccgcggcgcattagctagttggtggggtaaaggcttaccaaggcaatgatgcgtagccgaactgagaggttgatcggccacattgggactgagacacggcccaaactcctacgggaggcagcagtagggaatcttccacaatgggcgaaagcctgatggagcaacgccgcg…	6	ERS11542853
BHIS-32_A4_21e35199	99.48	0.52	0.2855047032764721	3.22	219921232.0	728216.0	BHIS-32	01_High	5635270.0	1456432.0	219921232.0	111.0	99.0	41596.0	2232729.0	bronze	Low coverage (31.15x, expect >= 50.0x)	d__Bacteria;p__Firmicutes;c__Bacilli;o__Lactobacillales;f__Lactobacillaceae;g__Ligilactobacillus;s__Ligilactobacillus murinus	d__Bacteria;p__;c__;o__;f__;g__;s__	Multiple	gatgaacgctggcggcgtgcctaatacatgcaagtcgaacgaaacttctttatcaccgagtgcttgcactcaccgataaagagttgagtggcgaacgggtgagtaacacgtgggcaacctgcccaaaagagggggataacacttggaaacaggtgctaataccgcataaccatagttaccgcatggtaactatgtaaaaggtggctatgctaccgcttttggatgggcccgcggcgcattagctagttggtggggtaaaggcttaccaaggcaatgatgcgtagccgaactgagaggttgatcggccacattgggactgagacacggcccaaactcctacgggaggcagcagtagggaatcttccacaatgggcgaaagcctgatggagcaacgccgcg…	132	ERS11542854
BHIS-32_A5_0fa5ebc4	99.48	0.52	0.32462675833501137	3.9	201072204.0	665802.0	BHIS-32	01_High	3002350.0	1331604.0	201072204.0	92.0	84.0	53253.0	2272144.0	silver	Low coverage (59.10x, expect >= 100.0x)	d__Bacteria;p__Firmicutes;c__Bacilli;o__Lactobacillales;f__Lactobacillaceae;g__Ligilactobacillus;s__Ligilactobacillus murinus	d__Bacteria;p__Firmicutes;c__Bacilli;o__Lactobacillales;f__Lactobacillaceae;g__;s__	Single	gatgaacgctggcggcgtgcctaatacatgcaagtcgaacgaaacttctttatcaccgagtgcttgcactcaccgataaagagttgagtggcgaacgggtgagtaacacgtgggcaacctgcccaaaagagggggataacacttggaaacaggtgctaataccgcataaccatagttaccgcatggtaactatgtaaaaggtggctatgctaccgcttttggatgggcccgcggcgcattagctagttggtggggtaaaggcttaccaaggcaatgatgcgtagccgaactgagaggttgatcggccacattgggactgagacacggcccaaactcctacgggaggcagcagtagggaatcttccacaatgggcgaaagcctgatggagcaacgccgcg…	6	ERS11542855
BHIS-32_A6_016267ad	63.13	15.37	0.8619796910508298	2.08	177199104.0	586752.0	BHIS-32	04_Contaminated	5675740.0	1173504.0	177199104.0	2222.0	636.0	984.0	2127474.0	exclude	Too many contigs (2222, expect <= 500)		d__Bacteria;p__;c__;o__;f__;g__;s__	None			ERS11542856
BHIS-32_A7_f87dd13e	99.48	0.52	0.6879440784742398	6.37	363579310.0	1203905.0	BHIS-32	01_High	4782370.0	2407810.0	363579310.0	92.0	82.0	53253.0	2236080.0	silver	Low coverage (59.38x, expect >= 100.0x)	d__Bacteria;p__Firmicutes;c__Bacilli;o__Lactobacillales;f__Lactobacillaceae;g__Ligilactobacillus;s__Ligilactobacillus murinus	d__Bacteria;p__Firmicutes;c__Bacilli;o__;f__;g__;s__	Single	gatgaacgctggcggcgtgcctaatacatgcaagtcgaacgaaacttctttatcaccgagtgcttgcactcaccgataaagagttgagtggcgaacgggtgagtaacacgtgggcaacctgcccaaaagagggggataacacttggaaacaggtgctaataccgcataaccatagttaccgcatggtaactatgtaaaaggtggctatgctaccgcttttggatgggcccgcggcgcattagctagttggtggggtaaaggcttaccaaggcaatgatgcgtagccgaactgagaggttgatcggccacattgggactgagacacggcccaaactcctacgggaggcagcagtagggaatcttccacaatgggcgaaagcctgatggagcaacgccgcg…	6	ERS11542857
BHIS-32_A8_cfa4009d	100.0	100.0	0.2774501625291258	4.44	219813720.0	727860.0	BHIS-32	04_Contaminated	7661570.0	1455720.0	219813720.0	852.0	709.0	20560.0	6833773.0	exclude	Too many contigs (852, expect <= 500)		d__Bacteria;p__;c__;o__;f__;g__;s__	None			ERS11542858
BHIS-32_A9_6dfaf990	99.85	1.18	0.4385409774760521	5.81	314522128.0	1041464.0	BHIS-32	01_High	6424710.0	2082928.0	314522128.0	209.0	195.0	48393.0	5399404.0	bronze	Low coverage (42.52x, expect >= 50.0x);Too many contigs (209, expect <= 200)	d__Bacteria;p__Firmicutes;c__Bacilli;o__Paenibacillales;f__Paenibacillaceae;g__Paenibacillus_A;s__	d__Bacteria;p__;c__;o__;f__;g__;s__	Single	ttagcggcggacgggtgagtaacacgtaggcaacctgcccgtaagactgggataactaccggaaacggtagctaataccggatacgcaaattcctcgcatgggggatttgggaaaggcggagcaatctgtcacttacggatgggcctgcggcgcattagctagttggtgaggtaacggctcaccaaggcgacgatgcgtagccgacctgagagggtgaacggccacactgggactgagacacggcccagactcctacgggaggcagcagtagggaatcttccgcaatggacgaaagtctgacggagcaacgccgcgtgagtgatgaaggttttcggatcgtaaagctctgttgccagggaagaacgtcctctagagtaactgctaggggagtgacggta…	171	ERS11542859
BHIS-32_A10_8152de9a	99.48	0.52	0.22423266116273047	6.94	178832622.0	592161.0	BHIS-32	01_High	2667390.0	1184322.0	178832622.0	92.0	84.0	50597.0	2225503.0	silver	Low coverage (59.25x, expect >= 100.0x)	d__Bacteria;p__Firmicutes;c__Bacilli;o__Lactobacillales;f__Lactobacillaceae;g__Ligilactobacillus;s__Ligilactobacillus murinus	d__Bacteria;p__;c__;o__;f__;g__;s__	Single	gatgaacgctggcggcgtgcctaatacatgcaagtcgaacgaaacttctttatcaccgagtgcttgcactcaccgataaagagttgagtggcgaacgggtgagtaacacgtgggcaacctgcccaaaagagggggataacacttggaaacaggtgctaataccgcataaccatagttaccgcatggtaactatgtaaaaggtggctatgctaccgcttttggatgggcccgcggcgcattagctagttggtggggtaaaggcttaccaaggcaatgatgcgtagccgaactgagaggttgatcggccacattgggactgagacacggcccaaactcctacgggaggcagcagtagggaatcttccacaatgggcgaaagcctgatggagcaacgccgcg…	6	ERS11542849
BHIS-32_A11_44962e64	93.89	5.58	0.2719845813077122	1.84	182892408.0	605604.0	BHIS-32	05_Not assembled	9630850.0	1211208.0	182892408.0	1517.0	1015.0	3185.0	3287525.0	exclude	Too many contigs (1517, expect <= 500)		d__Bacteria;p__;c__;o__;f__;g__;s__	None			ERS11542850
BHIS-32_A12_68d0b4a8	100.0	44.44	0.6249460633432097	5.35	405007670.0	1341085.0	BHIS-32	04_Contaminated	13539400.0	2682170.0	405007670.0	1341.0	1101.0	25102.0	7569653.0	exclude	Too many contigs (1341, expect <= 500)		d__Bacteria;p__;c__;o__;f__;g__;s__	None			ERS11542851
BHIS-32_B1_920e0aed			0.2466703103874809	0.12	408304.0	1352.0	BHIS-32	05_Not assembled												None			ERS11542860
BHIS-32_B2_8b1d801d	99.25	2.06	0.2187670799413169	4.53	91472176.0	302888.0	BHIS-32	01_High	3487440.0	605776.0	91472176.0	128.0	117.0	63291.0	3440476.0	bronze	Low coverage (23.73x, expect >= 50.0x)	d__Bacteria;p__Firmicutes;c__Bacilli;o__Lactobacillales;f__Enterococcaceae;g__Enterococcus_D;s__Enterococcus_D gallinarum	d__Bacteria;p__Firmicutes;c__Bacilli;o__Lactobacillales;f__Enterococcaceae;g__Enterococcus_D;s__Enterococcus_D gallinarum	Single	gacgaacgctggcggcgtgcctaatacatgcaagtcgaacgctttttctttcaccggagcttgctccatcgaaagaaaaagagtggcgaacgggtgagtaacacgtgggtaacctgcccatcagaaggggataacacttggaaacaggtgctaataccgtataacactattttccgcatggaagaaagttgaaaggcgcttttgcgtcactgatggatggacccgcggtgcattagctagttggtgaggtaacggctcaccaaggccacgatgcatagccgacctgagagggtgatcggccacactgggactgagacacggcccagactcctacgggaggcagcagtagggaatcttcggcaatggacgaaagtctgaccgagcaacgccgcgtgagtg…	142	ERS11542864
BHIS-32_B3_a8cee624	99.48	0.79	0.013951615223082012	0.83	170608256.0	564928.0	BHIS-32	01_High	6633880.0	1129856.0	170608256.0	141.0	109.0	53254.0	2306644.0	bronze	Low coverage (24.40x, expect >= 50.0x)	d__Bacteria;p__Firmicutes;c__Bacilli;o__Lactobacillales;f__Lactobacillaceae;g__Ligilactobacillus;s__Ligilactobacillus murinus	d__Bacteria;p__;c__;o__;f__;g__;s__	Multiple	gatgaacgctggcggcgtgcctaatacatgcaagtcgaacgaaacttctttatcaccgagtgcttgcactcaccgataaagagttgagtggcgaacgggtgagtaacacgtgggcaacctgcccaaaagagggggataacacttggaaacaggtgctaataccgcataaccatagttaccgcatggtaactatgtaaaaggtggctatgctaccgcttttggatgggcccgcggcgcattagctagttggtggggtaaaggcttaccaaggcaatgatgcgtagccgaactgagaggttgatcggccacattgggactgagacacggcccaaactcctacgggaggcagcagtagggaatcttccacaatgggcgaaagcctgatggagcaacgccgcg…	6	ERS11542865
BHIS-32_B4_72466aa8			0.13937232114604609	0.09	1887198.0	6249.0	BHIS-32	05_Not assembled											d__Bacteria;p__Firmicutes;c__Bacilli;o__Lactobacillales;f__Lactobacillaceae;g__Ligilactobacillus;s__Ligilactobacillus murinus	None			ERS11542866
BHIS-32_B5_5af30533	98.12	120.54	0.25846445933895235	2.88	185957406.0	615753.0	BHIS-32	04_Contaminated	16678200.0	1231506.0	185957406.0	6403.0	1657.0	995.0	6388580.0	exclude	Too many contigs (6403, expect <= 500)		d__Bacteria;p__;c__;o__;f__;g__;s__	None			ERS11542867
BHIS-32_B6_59550ff1	92.1	2.65	1.0173172626067946	4.88	183980514.0	609207.0	BHIS-32	01_High	5111690.0	1218414.0	183980514.0	156.0	147.0	60762.0	4784116.0	bronze	Low coverage (34.27x, expect >= 50.0x)	d__Bacteria;p__Firmicutes;c__Bacilli;o__Bacillales_B;f__DSM-18226;g__Niallia;s__Niallia sp001076885	d__Bacteria;p__Firmicutes;c__Bacilli;o__Bacillales_B;f__DSM-18226;g__Niallia;s__Niallia sp001076885	Single	gacgaacgctggcggcgtgcctaatacatgcaagtcgagcggactttaaaagcttgcttttaaagttagcggcggacgggtgagtaacacgtgggcaacctgcctgtaagactgggataacttcgggaaaccggagctaataccggataatccttttctacacatgtagaaaagctgaaagacggtttacgctgtcacttacagatgggcccgcggcgcattagctagttggtgaggtaacggctcaccaaggcaacgatgcgtagccgacctgagagggtgatcggccacactgggactgagacacggcccagactcctacgggaggcagcagtagggaatcttccgcaatggacgaaagtctgacggagcaacgccgcgtgagtgatgaaggttttc…	13	ERS11542868
BHIS-32_B7_3721c23b	100.0	121.53	3.4621580415959494	5.99	198437254.0	657077.0	BHIS-32	04_Contaminated	11871200.0	1314154.0	198437254.0	3687.0	1743.0	7063.0	8716206.0	exclude	Too many contigs (3687, expect <= 500)		d__Bacteria;p__;c__;o__;f__;g__;s__	None			ERS11542869
BHIS-32_B8_fd9f2c25	100.0	137.31	0.05106003509478469	0.65	200003728.0	662264.0	BHIS-32	04_Contaminated	11620400.0	1324528.0	200003728.0	4438.0	2012.0	3282.0	8539531.0	exclude	Too many contigs (4438, expect <= 500)		d__Bacteria;p__;c__;o__;f__;g__;s__	None			ERS11542870
BHIS-32_B9_97e11b75			0.3654747864108391	0.13	2271644.0	7522.0	BHIS-32	05_Not assembled											d__Bacteria;p__Firmicutes;c__Bacilli;o__Paenibacillales;f__Paenibacillaceae;g__Paenibacillus_A;s__Paenibacillus_A bouchesdurhonensis	None			ERS11542871
BHIS-32_B10_f4d1783c			0.12729051002502662	0.08	1351752.0	4476.0	BHIS-32	05_Not assembled											d__Bacteria;p__Firmicutes;c__Bacilli;o__Lactobacillales;f__Lactobacillaceae;g__Ligilactobacillus;s__Ligilactobacillus murinus	None			ERS11542861
BHIS-32_B11_c41049a9	92.24	2.22	1.462905963236775	2.89	212162248.0	702524.0	BHIS-32	01_High	5872570.0	1405048.0	212162248.0	407.0	373.0	26201.0	4947393.0	bronze	Low coverage (28.17x, expect >= 50.0x);Too many contigs (407, expect <= 200)	d__Bacteria;p__Firmicutes;c__Bacilli;o__Bacillales_B;f__DSM-18226;g__Niallia;s__Niallia sp001076885	d__Bacteria;p__Firmicutes;c__Bacilli;o__Bacillales_B;f__DSM-18226;g__;s__	Single	gacgaacgctggcggcgtgcctaatacatgcaagtcgagcggactttaaaagcttgcttttaaagttagcggcggacgggtgagtaacacgtgggcaacctgcctgtaagactgggataacttcgggaaaccggagctaataccggataatccttttctacacatgtagaaaagctgaaagacggtttacgctgtcgcttacagatgggcccgcggcgcattagctagttggtgaggtaacggctcaccaaggcaacgatgcgtagccgacctgagagggtgatcggccacactgggactgagacacggcccagactcctacgggaggcagcagtagggaatcttccgcaatggacgaaagtctgacggagcaacgccgcgtgagtgatgaaggttttc…	56	ERS11542862
BHIS-32_B12_3193eea4	100.0	2.82	0.24695797255702898	1.7	270930240.0	897120.0	BHIS-32	01_High	8920900.0	1794240.0	270930240.0	420.0	168.0	70079.0	3778668.0	bronze	Low coverage (22.67x, expect >= 50.0x);Too many contigs (420, expect <= 200)	d__Bacteria;p__Firmicutes_A;c__Clostridia;o__Peptostreptococcales;f__Peptostreptococcaceae;g__Paraclostridium;s__Paraclostridium sordellii	d__Bacteria;p__;c__;o__;f__;g__;s__	Multiple	attgaacgctggcggcaggcctaacacatgcaagtcgaacggtaacagaaagaagcttgcttctttgctgacgagtggcggacgggtgagtaatgtctgggaaactgcctgatggagggggataactactggaaacggtagctaataccgcataacgtcgcaagaccaaagagggggaccttcgggcctcttgccatcggatgtgcccagatgggattagcttgttggtggggtaacggctcaccaaggcgacgatccctagctggtctgagaggatgaccagccacactggaactgagacacggtccagactcctacgggaggcagcagtggggaatattgcacaatgggcgcaagcctgatgcagccatgccgcgtgtatgaagaaggccttcgggt…	64	ERS11542863
BHIS-32_C1_c9c36af3	99.48	0.52	0.5093058711848805	1.48	124569866.0	412483.0	BHIS-32	01_High	2557190.0	824966.0	124569866.0	89.0	82.0	53253.0	2237265.0	bronze	Low coverage (46.60x, expect >= 50.0x)	d__Bacteria;p__Firmicutes;c__Bacilli;o__Lactobacillales;f__Lactobacillaceae;g__Ligilactobacillus;s__Ligilactobacillus murinus	d__Bacteria;p__;c__;o__;f__;g__;s__	Single	gatgaacgctggcggcgtgcctaatacatgcaagtcgaacgaaacttctttatcaccgagtgcttgcactcaccgataaagagttgagtggcgaacgggtgagtaacacgtgggcaacctgcccaaaagagggggataacacttggaaacaggtgctaataccgcataaccatagttaccgcatggtaactatgtaaaaggtggctatgctaccgcttttggatgggcccgcggcgcattagctagttggtggggtaaaggcttaccaaggcaatgatgcgtagccgaactgagaggttgatcggccacattgggactgagacacggcccaaactcctacgggaggcagcagtagggaatcttccacaatgggcgaaagcctgatggagcaacgccgcg…	6	ERS11542872
BHIS-32_C2_7bb23edd			0.14944049708022894	0.2	3218414.0	10657.0	BHIS-32	05_Not assembled											d__Bacteria;p__Firmicutes;c__Bacilli;o__Lactobacillales;f__Lactobacillaceae;g__Ligilactobacillus;s__Ligilactobacillus murinus	None			ERS11542876
BHIS-32_C3_942194ef	99.48	0.52	0.3562695969853004	1.22	141997380.0	470190.0	BHIS-32	01_High	2443010.0	940380.0	141997380.0	91.0	83.0	51267.0	2234140.0	silver	Low coverage (54.33x, expect >= 100.0x)	d__Bacteria;p__Firmicutes;c__Bacilli;o__Lactobacillales;f__Lactobacillaceae;g__Ligilactobacillus;s__Ligilactobacillus murinus	d__Bacteria;p__Firmicutes;c__Bacilli;o__Lactobacillales;f__Lactobacillaceae;g__Ligilactobacillus;s__Ligilactobacillus murinus	Single	gatgaacgctggcggcgtgcctaatacatgcaagtcgaacgaaacttctttatcaccgagtgcttgcactcaccgataaagagttgagtggcgaacgggtgagtaacacgtgggcaacctgcccaaaagagggggataacacttggaaacaggtgctaataccgcataaccatagttaccgcatggtaactatgtaaaaggtggctatgctaccgcttttggatgggcccgcggcgcattagctagttggtggggtaaaggcttaccaaggcaatgatgcgtagccgaactgagaggttgatcggccacattgggactgagacacggcccaaactcctacgggaggcagcagtagggaatcttccacaatgggcgaaagcctgatggagcaacgccgcg…	6	ERS11542877
BHIS-32_C4_16954f59			0.2204930529586054	0.48	12606990.0	41745.0	BHIS-32	05_Not assembled											d__Bacteria;p__Firmicutes;c__Bacilli;o__Bacillales_B;f__DSM-18226;g__Niallia;s__Niallia circulans_A	None			ERS11542878
BHIS-32_C5_2b03b81c	99.48	0.7	0.2970111900583954	3.82	120543904.0	399152.0	BHIS-32	01_High	2755660.0	798304.0	120543904.0	116.0	98.0	43613.0	2243241.0	bronze	Low coverage (40.45x, expect >= 50.0x)	d__Bacteria;p__Firmicutes;c__Bacilli;o__Lactobacillales;f__Lactobacillaceae;g__Ligilactobacillus;s__Ligilactobacillus murinus	d__Bacteria;p__;c__;o__;f__;g__;s__	Single	gatgaacgctggcggcgtgcctaatacatgcaagtcgaacgaaacttctttatcaccgagtgcttgcactcaccgataaagagttgagtggcgaacgggtgagtaacacgtgggcaacctgcccaaaagagggggataacacttggaaacaggtgctaataccgcataaccatagttaccgcatggtaactatgtaaaaggtggctatgctaccgcttttggatgggcccgcggcgcattagctagttggtggggtaaaggcttaccaaggcaatgatgcgtagccgaactgagaggttgatcggccacattgggactgagacacggcccaaactcctacgggaggcagcagtagggaatcttccacaatgggcgaaagcctgatggagcaacgccgcg…	6	ERS11542879
BHIS-32_C6_f1ae3fe2			0.1971924172252107	0.1	1576440.0	5220.0	BHIS-32	05_Not assembled											s__;p__;c__;o__;f__;g__;s__	None			ERS11542880
BHIS-32_C7_ed514871			0.2466703103874809	0.1	2116416.0	7008.0	BHIS-32	05_Not assembled											s__;p__;c__;o__;f__;g__;s__	None			ERS11542881
BHIS-32_C8_e8364707			0.22624629634956706	0.05	662890.0	2195.0	BHIS-32	05_Not assembled												None			ERS11542882
BHIS-32_C9_4bc8c681	93.33	3.16	0.4805396542300722	2.36	143855586.0	476343.0	BHIS-32	01_High	5375200.0	952686.0	143855586.0	150.0	135.0	67442.0	5399400.0	bronze	Low coverage (25.33x, expect >= 50.0x)	d__Bacteria;p__Firmicutes;c__Bacilli;o__Bacillales_B;f__DSM-18226;g__Niallia;s__Niallia circulans	d__Bacteria;p__Firmicutes;c__Bacilli;o__Bacillales_B;f__DSM-18226;g__Niallia;s__	Single	gacgaacgctggcggcgtgcctaatacatgcaagtcgagcggactttaaaagcttgcttttaaagttagcggcggacgggtgagtaacacgtgggcaacctgcctgtaagactgggataacttcgggaaaccggagctaataccggataatccttttcctctcatgaggaaaagctgaaagacggtttacgctgtcacttacagatgggcccgcggcgcattagctagttggtgaggtaacggctcaccaaggcgacgatgcgtagccgacctgagagggtgatcggccacactgggactgagacacggcccagactcctacgggaggcagcagtagggaatcttccgcaatggacgaaagtctgacggagcaacgccgcgtgagtgatgaaggttttc…	30	ERS11542883
BHIS-32_C10_bcceb52b	98.39	0.89	2.703880562667204	6.56	212312040.0	703020.0	BHIS-32	01_High	5210620.0	1406040.0	212312040.0	94.0	49.0	602335.0	2600625.0	bronze	Low coverage (33.81x, expect >= 50.0x)	d__Bacteria;p__Firmicutes_A;c__Clostridia;o__Clostridiales;f__Clostridiaceae;g__Clostridium_P;s__Clostridium_P ventriculi	d__Bacteria;p__;c__;o__;f__;g__;s__	Multiple	gatgaacgctggcggcgtgcttaacacatgcaagtcgagcgagaaaagttcttcggagcttttctagcggcggacgggtgagtaacacgtgggcaacctgcctcatagaggggaatagccttccgaaaggaagattaataccgcataatattgttgaaaggcatcttttaacaatcaaaggagcaatccgctatgagatgggcccgcggcgcattagctagttggtgaggtaacggctcaccaaggcgacgatgcgtagccgacctgagagggtgatcggccacattggaactgagacacggtccagactcctacgggaggcagcagtggggaatattgcacaatgggggaaaccctgatgcagcaacgccgcgtgagtgatgaaggtcttcggattgt…	11	ERS11542873
BHIS-32_C11_8e4e1a8e			0.1822339844087104	0.09	1414568.0	4684.0	BHIS-32	05_Not assembled											s__;p__;c__;o__;f__;g__;s__	None			ERS11542874
BHIS-32_C12_57a437da	92.24	2.79	5.417685470183816	4.77	196786522.0	651611.0	BHIS-32	01_High	5283890.0	1303222.0	196786522.0	238.0	222.0	40807.0	4901729.0	bronze	Low coverage (31.28x, expect >= 50.0x);Too many contigs (238, expect <= 200)	d__Bacteria;p__Firmicutes;c__Bacilli;o__Bacillales_B;f__DSM-18226;g__Niallia;s__Niallia sp001076885	d__Bacteria;p__Firmicutes;c__Bacilli;o__Bacillales_B;f__DSM-18226;g__Niallia;s__Niallia sp001076885	Single	gacgaacgctggcggcgtgcctaatacatgcaagtcgagcggactttaaaagcttgcttttaaagttagcggcggacgggtgagtaacacgtgggcaacctgcctgtaagactgggataacttcgggaaaccggagctaataccggataatccttttctacacatgtagaaaagctgaaagacggtttacgctgtcacttacagatgggcccgcggcgcattagctagttggtgaggtaacggctcaccaaggcaacgatgcgtagccgacctgagagggtgatcggccacactgggactgagacacggcccagactcctacgggaggcagcagtagggaatcttccgcaatggacgaaagtctgacggagcaacgccgcgtgagtgatgaaggttttc…	13	ERS11542875
BHIS-32_D1_c6067596			0.6073986710007766	2.22	29812232.0	98716.0	BHIS-32	05_Not assembled											d__Bacteria;p__Firmicutes_A;c__Clostridia;o__;f__;g__;s__	None			ERS11542884
BHIS-32_D2_81a9d134			0.8539251503034836	0.42	1258736.0	4168.0	BHIS-32	05_Not assembled											s__;p__;c__;o__;f__;g__;s__	None			ERS11542888
BHIS-32_D3_54bde72a	99.48	0.52	0.18137099790006614	1.09	148152140.0	490570.0	BHIS-32	01_High	2487900.0	981140.0	148152140.0	88.0	82.0	54981.0	2224790.0	silver	Low coverage (55.63x, expect >= 100.0x)	d__Bacteria;p__Firmicutes;c__Bacilli;o__Lactobacillales;f__Lactobacillaceae;g__Ligilactobacillus;s__Ligilactobacillus murinus	d__Bacteria;p__Firmicutes;c__Bacilli;o__Lactobacillales;f__Lactobacillaceae;g__Ligilactobacillus;s__Ligilactobacillus murinus	Single	gatgaacgctggcggcgtgcctaatacatgcaagtcgaacgaaacttctttatcaccgagtgcttgcactcaccgataaagagttgagtggcgaacgggtgagtaacacgtgggcaacctgcccaaaagagggggataacacttggaaacaggtgctaataccgcataaccatagttaccgcatggtaactatgtaaaaggtggctatgctaccgcttttggatgggcccgcggcgcattagctagttggtggggtaaaggcttaccaaggcaatgatgcgtagccgaactgagaggttgatcggccacattgggactgagacacggcccaaactcctacgggaggcagcagtagggaatcttccacaatgggcgaaagcctgatggagcaacgccgcg…	6	ERS11542889
BHIS-32_D4_35965686	100.0	117.55	0.8524868394557431	0.56	156426034.0	517967.0	BHIS-32	04_Contaminated	9482610.0	1035934.0	156426034.0	2944.0	1444.0	4953.0	6833795.0	exclude	Too many contigs (2944, expect <= 500)		d__Bacteria;p__Firmicutes;c__Bacilli;o__;f__;g__;s__	None			ERS11542890
BHIS-32_D5_fd207819	92.7	3.07	0.2319995397405287	1.82	131094576.0	434088.0	BHIS-32	01_High	4656780.0	868176.0	131094576.0	1272.0	982.0	3555.0	3260366.0	exclude	Too many contigs (1272, expect <= 500)		d__Bacteria;p__;c__;o__;f__;g__;s__	None			ERS11542891
BHIS-32_D6_96c5ab55	94.83	16.85	0.23861576964013465	1.94	148992606.0	493353.0	BHIS-32	04_Contaminated	6706760.0	986706.0	148992606.0	1830.0	1007.0	4780.0	4544889.0	exclude	Too many contigs (1830, expect <= 500)		d__Bacteria;p__;c__;o__;f__;g__;s__	None			ERS11542892
BHIS-32_D7_f9eb9c82			0.2371774587923942	0.26	6548870.0	21685.0	BHIS-32	05_Not assembled											d__Bacteria;p__Firmicutes;c__Bacilli;o__Lactobacillales;f__Lactobacillaceae;g__Ligilactobacillus;s__Ligilactobacillus murinus	None			ERS11542893
BHIS-32_D8_9032f614			0.7348330121105773	0.24	5528412.0	18306.0	BHIS-32	05_Not assembled											d__Bacteria;p__Firmicutes;c__Bacilli;o__Lactobacillales;f__Lactobacillaceae;g__Ligilactobacillus;s__Ligilactobacillus murinus	None			ERS11542894
BHIS-32_D9_aea655b9	100.0	90.67	0.4609786267008025	0.73	144755848.0	479324.0	BHIS-32	04_Contaminated	9427960.0	958648.0	144755848.0	2502.0	1894.0	6816.0	9307549.0	exclude	Too many contigs (2502, expect <= 500)		d__Bacteria;p__;c__;o__;f__;g__;s__	None			ERS11542895
BHIS-32_D10_61368ba1			0.9105945977044558	0.19	5862122.0	19411.0	BHIS-32	05_Not assembled											s__;p__;c__;o__;f__;g__;s__	None			ERS11542885
BHIS-32_D11_4756a990			0.23343785058826916	0.07	504642.0	1671.0	BHIS-32	05_Not assembled												None			ERS11542886
BHIS-32_D12_5522d40f	95.18	2.18	1.717774645456376	2.0	85021758.0	281529.0	BHIS-32	01_High	4504970.0	563058.0	85021758.0	1283.0	830.0	3529.0	2970641.0	exclude	Too many contigs (1283, expect <= 500)		d__Bacteria;p__Firmicutes_A;c__Clostridia;o__;f__;g__;s__	None			ERS11542887
BHIS-32_E1_5fcf73b2			0.3194488392831459	0.43	9646182.0	31941.0	BHIS-32	05_Not assembled											d__Bacteria;p__;c__;o__;f__;g__;s__	None			ERS11542896
BHIS-32_E2_a86e20db			0.08816845496648736	0.04	106304.0	352.0	BHIS-32	05_Not assembled												None			ERS11542900
BHIS-32_E3_e3b29006			0.2878060006328568	0.17	3432834.0	11367.0	BHIS-32	05_Not assembled											d__Bacteria;p__Bacteroidota;c__Bacteroidia;o__Bacteroidales;f__Bacteroidaceae;g__Phocaeicola;s__Phocaeicola sartorii	None			ERS11542901
BHIS-32_E4_46fa78fc			0.14570088887610388	0.14	2975002.0	9851.0	BHIS-32	05_Not assembled											d__Bacteria;p__Firmicutes;c__Bacilli;o__Lactobacillales;f__Enterococcaceae;g__Enterococcus_D;s__Enterococcus_D gallinarum	None			ERS11542902
BHIS-32_E5_ef053aaf			0.173891781491816	0.84	193067996.0	639298.0	BHIS-32	05_Not assembled											d__Bacteria;p__;c__;o__;f__;g__;s__	None			ERS11542903
BHIS-32_E6_1424fd64			0.1960417685470184	0.04	568062.0	1881.0	BHIS-32	05_Not assembled												None			ERS11542904
BHIS-32_E7_afaab4c5			0.264217702729914	0.05	481086.0	1593.0	BHIS-32	05_Not assembled												None			ERS11542905
BHIS-32_E8_d803b1fd	92.24	1.93	0.27486120300319306	1.89	203300662.0	673181.0	BHIS-32	01_High	5088370.0	1346362.0	203300662.0	206.0	191.0	50504.0	4984683.0	bronze	Low coverage (37.65x, expect >= 50.0x);Too many contigs (206, expect <= 200)	d__Bacteria;p__Firmicutes;c__Bacilli;o__Bacillales_B;f__DSM-18226;g__Niallia;s__Niallia sp001076885	d__Bacteria;p__Firmicutes;c__Bacilli;o__Bacillales_B;f__DSM-18226;g__Niallia;s__Niallia sp001076885	Single	tacagatgggcccgcggcgcattagctagttggtgaggtaacggctcaccaaggcaacgatgcgtagccgacctgagagggtgatcggccacactgggactgagacacggcccagactcctacgggaggcagcagtagggaatcttccgcaatggacgaaagtctgacggagcaacgccgcgtgagtgatgaaggttttcggatcgtaaaactctgttgttagggaagaacaagtacaagagtaactgcttgtaccttgacggtacctaaccagaaagccacggctaactacgtgccagcagccgcggtaatacgtaggtggcaagcgttgtccggaattattgggcgtaaagcgcgcgcaggcggtcctttaagtctgatgtgaaagcccacggctca…	126	ERS11542906
BHIS-32_E9_0727b6a9			0.014239277392630097	0.08	1634726.0	5413.0	BHIS-32	05_Not assembled											d__Bacteria;p__Firmicutes_A;c__Clostridia;o__Tissierellales;f__Sporanaerobacteraceae;g__Anaerosalibacter;s__Anaerosalibacter bizertensis	None			ERS11542907
BHIS-32_E10_e5f3e4c2	99.33	1.6	0.7075051060035095	1.34	237237308.0	785554.0	BHIS-32	01_High	6862060.0	1571108.0	237237308.0	259.0	68.0	128810.0	3506681.0	bronze	Low coverage (27.65x, expect >= 50.0x);Too many contigs (259, expect <= 200)	d__Bacteria;p__Firmicutes_A;c__Clostridia;o__Lachnospirales;f__Lachnospiraceae;g__Coprococcus;s__	d__Bacteria;p__;c__;o__;f__;g__;s__	Multiple	gatgaacgctggcggcgtgcttaacacatgcaagtcgaacgattgaagctggagcttgctccggccgatttagtggcggacgggtgagtaacgcgtgggtaacctgcctcatacagggggatagcagttggaaacgactggtaaaaccgcataagcgcacggtatcgcatgatacagtgtgaaaacactccggtggtatgagatggacccgcgtctgattagctagttggcgaggtaacggcccaccaaggcgacgatcagtagccggcctgagagggtgaacggccacattgggactgagacacggcccaaactcctacgggaggcagcagtggggaatattgcacaatgggggaaaccctgatgcagcgacgccgcgtgagtgaagaagtatttcgg…	164	ERS11542897
BHIS-32_E11_f7523998			0.00963668267986077	0.07	1004754.0	3327.0	BHIS-32	05_Not assembled											d__Bacteria;p__Actinobacteriota;c__Coriobacteriia;o__Coriobacteriales;f__Eggerthellaceae;g__Adlercreutzia;s__Adlercreutzia caecimuris	None			ERS11542898
BHIS-32_E12_4bd5c4f9			0.21301383655035525	0.12	3124190.0	10345.0	BHIS-32	05_Not assembled											d__Bacteria;p__;c__;o__;f__;g__;s__	None			ERS11542899
BHIS-32_F1_a23bc894	97.57	1.81	0.34648908322066563	2.41	81673182.0	270441.0	BHIS-32	01_High	5178580.0	540882.0	81673182.0	898.0	720.0	7841.0	4061520.0	exclude	Too many contigs (898, expect <= 500)		d__Bacteria;p__;c__;o__;f__;g__;s__	None			ERS11542908
BHIS-32_F2_59731919			0.10945545551304547	0.06	304718.0	1009.0	BHIS-32	05_Not assembled												None			ERS11542912
BHIS-32_F3_efc2edeb			0.3111066363662515	0.12	1033746.0	3423.0	BHIS-32	05_Not assembled											s__;p__;c__;o__;f__;g__;s__	None			ERS11542913
BHIS-32_F4_df96a802			0.18424761959554695	0.16	2966546.0	9823.0	BHIS-32	05_Not assembled											d__Bacteria;p__Firmicutes;c__Bacilli;o__;f__;g__;s__	None			ERS11542914
BHIS-32_F5_525466c9			0.20639760665074933	0.32	6782316.0	22458.0	BHIS-32	05_Not assembled											d__Bacteria;p__;c__;o__;f__;g__;s__	None			ERS11542915
BHIS-32_F6_38ee745d	92.21	3.41	1.4902338693438426	5.01	182429140.0	604070.0	BHIS-32	01_High	5727640.0	1208140.0	182429140.0	575.0	504.0	17951.0	5009404.0	exclude	Too many contigs (575, expect <= 500)		d__Bacteria;p__;c__;o__;f__;g__;s__	None			ERS11542916
BHIS-32_F7_3500e1e6	99.48	0.52	0.173891781491816	3.98	140118336.0	463968.0	BHIS-32	01_High	2892940.0	927936.0	140118336.0	100.0	88.0	46469.0	2226694.0	bronze	Low coverage (41.80x, expect >= 50.0x)	d__Bacteria;p__Firmicutes;c__Bacilli;o__Lactobacillales;f__Lactobacillaceae;g__Ligilactobacillus;s__Ligilactobacillus murinus	d__Bacteria;p__;c__;o__;f__;g__;s__	Single	gatgaacgctggcggcgtgcctaatacatgcaagtcgaacgaaacttctttatcaccgagtgcttgcactcaccgataaagagttgagtggcgaacgggtgagtaacacgtgggcaacctgcccaaaagagggggataacacttggaaacaggtgctaataccgcataaccatagttaccgcatggtaactatgtaaaaggtggctatgctaccgcttttggatgggcccgcggcgcattagctagttggtggggtaaaggcttaccaaggcaatgatgcgtagccgaactgagaggttgatcggccacattgggactgagacacggcccaaactcctacgggaggcagcagtagggaatcttccacaatgggcgaaagcctgatggagcaacgccgcg…	6	ERS11542917
BHIS-32_F8_c5463e06			0.2141644852285476	0.29	5892020.0	19510.0	BHIS-32	05_Not assembled											d__Bacteria;p__Firmicutes;c__Bacilli;o__Lactobacillales;f__Streptococcaceae;g__Streptococcus;s__Streptococcus thoraltensis	None			ERS11542918
BHIS-32_F9_998949f8	92.24	3.44	0.7661881885913183	0.65	202158196.0	669398.0	BHIS-32	01_High	7123830.0	1338796.0	202158196.0	370.0	265.0	32221.0	4874162.0	bronze	Low coverage (24.61x, expect >= 50.0x);Too many contigs (370, expect <= 200)	d__Bacteria;p__Firmicutes;c__Bacilli;o__Bacillales_B;f__DSM-18226;g__Niallia;s__Niallia sp001076885	d__Bacteria;p__Firmicutes;c__Bacilli;o__Bacillales_B;f__DSM-18226;g__Niallia;s__	Single	gacgaacgctggcggcgtgcctaatacatgcaagtcgagcggactttaaaagcttgcttttaaagttagcggcggacgggtgagtaacacgtgggcaacctgcctgtaagactgggataacttcgggaaaccggagctaataccggataatccttttctacacatgtagaaaagctgaaagacggtttacgctgtcacttacagatgggcccgcggcgcattagctagttggtgaggtaacggctcaccaaggcaacgatgcgtagccgacctgagagggtgatcggccacactgggactgagacacggcccagactcctacgggaggcagcagtagggaatcttccgcaatggacgaaagtctgacggagcaacgccgcgtgagtgatgaaggttttc…	13	ERS11542919
BHIS-32_F10_eef46dec	99.33	13.81	1.178408077553721	0.55	182235558.0	603429.0	BHIS-32	04_Contaminated	8554970.0	1206858.0	182235558.0	922.0	546.0	17136.0	4073083.0	exclude	Too many contigs (922, expect <= 500)		d__Bacteria;p__;c__;o__;f__;g__;s__	None			ERS11542909
BHIS-32_F11_37dfdb5a			0.18971320081696053	0.15	3759598.0	12449.0	BHIS-32	05_Not assembled											d__Bacteria;p__Firmicutes;c__Bacilli;o__Lactobacillales;f__Lactobacillaceae;g__Ligilactobacillus;s__Ligilactobacillus murinus	None			ERS11542910
BHIS-32_F12_45cffa82			0.18338463308690275	0.24	7005494.0	23197.0	BHIS-32	05_Not assembled											d__Bacteria;p__Firmicutes;c__Bacilli;o__Bacillales_B;f__;g__;s__	None			ERS11542911
BHIS-32_G1_8e525482	98.28	20.31	1.1574087391767107	5.02	222201634.0	735767.0	BHIS-32	04_Contaminated	6337480.0	1471534.0	222201634.0	465.0	300.0	279166.0	4229682.0	bronze	Low coverage (29.72x, expect >= 50.0x);Too many contigs (465, expect <= 200)	d__Bacteria;p__Firmicutes_A;c__Clostridia;o__Clostridiales;f__Clostridiaceae;g__Clostridium_P;s__	d__Bacteria;p__;c__;o__;f__;g__;s__	Single	gatgaacgctggcggcgtgcttaacacatgcaagtcgagcgatgaagtttccttcgggaaacggattagcggcggacgggtgagtaacacgtgggtaacctgcctcatagagtggaatagccttccgaaagggagattaataccgcataatgttgagagatggcatcatcttttaaccaaaggagcaatccgctatgagatggacccgcggcgcattagctagttggtggggtaacggcctaccaaggcgacgatgcgtagccgacctgagagggtgatcggccacattgggactgagacacggcccagactcctacgggaggcagcagtggggaatattgcacaatgggggaaaccctgatgcagcaacgccgcgtgagtgatgaaggttttcggatc…	177	ERS11542920
BHIS-32_G2_08c61108	99.48	0.79	0.6462330638897679	1.48	193755650.0	641575.0	BHIS-32	01_High	6539000.0	1283150.0	193755650.0	171.0	130.0	36906.0	2297432.0	bronze	Low coverage (28.04x, expect >= 50.0x)	d__Bacteria;p__Firmicutes;c__Bacilli;o__Lactobacillales;f__Lactobacillaceae;g__Ligilactobacillus;s__Ligilactobacillus murinus	d__Bacteria;p__;c__;o__;f__;g__;s__	Multiple	gtcatatgcttgtctcaaagattaagccatgcatgtgcaagtatgaaccaatttgaactgtgaaactgcgaatggctcattaaatcagttatagtttgtttgatggtacgtgctactcggataaccgtagtaattctagagctaatacgtgcaacaaaccccgacttctgggaggggcgcatttattagataaaaggctgacgcgggctctgctcgctgatccgatgattcatgataactcgacggatcgcacggccttcgtgccggcgacgcatcattcaaatttctgccctatcaactttcgatggtaggataggggcctaccatggtggtgacgggtgacggagaattagggttcgattccggagagggagcctgagaaacggctaccacatccaa…	152	ERS11542924
BHIS-32_G3_1c1741df	100.0	108.33	0.37352932715818543	0.56	193722430.0	641465.0	BHIS-32	04_Contaminated	7612560.0	1282930.0	193722430.0	628.0	562.0	28386.0	7125540.0	exclude	Too many contigs (628, expect <= 500)		d__Bacteria;p__;c__;o__;f__;g__;s__	None			ERS11542925
BHIS-32_G4_6c1c507e	4.76	0.0	0.0959353335442856	0.39	14246246.0	47173.0	BHIS-32	03_Low	1013690.0	94346.0	14246246.0	181.0	11.0	641.0	121332.0	bronze	Low coverage (12.04x, expect >= 50.0x)		d__Bacteria;p__Firmicutes;c__Bacilli;o__Lactobacillales;f__Lactobacillaceae;g__Ligilactobacillus;s__Ligilactobacillus murinus	Single	gatgaacgctggcggcgtgcctaatacatgcaagtcgaacgaaacttctttatcaccgagtgcttgcactcaccgataaagagttgagtggcgaacgggtgagtaacacgtgggcaacctgcccaaaagagggggataacacttggaaacaggtgctaataccgcataaccatagttaccgcatggtaactatgtaaaaggtggctatgctaccgcttttggatgggcccgcggcgcattagctagttggtggggtaaaggcttaccaaggcaatgatgcgtagccgaactgagaggttgatcggccacattgggactgagacacggcccaaactcctacgggaggcagcagtagggaatcttccacaatgggcgaaagcctgatggagcaacgccgcg…	6	ERS11542926
BHIS-32_G5_480ce390	94.84	139.04	0.23631447228374994	1.75	217348796.0	719698.0	BHIS-32	04_Contaminated	2094630.0	1439396.0	217348796.0	8083.0	2197.0	931.0	7396501.0	exclude	Too many contigs (8083, expect <= 500)		d__Bacteria;p__;c__;o__;f__;g__;s__	None			ERS11542927
BHIS-32_G6_3c0597dc			0.09478468486609326	0.19	7194848.0	23824.0	BHIS-32	05_Not assembled											d__Bacteria;p__Firmicutes;c__Bacilli;o__Bacillales_B;f__DSM-18226;g__Niallia;s__Niallia sp001076885	None			ERS11542928
BHIS-32_G7_9a49bb66	98.28	14.99	0.5101688576935247	8.25	248681598.0	823449.0	BHIS-32	04_Contaminated	5594730.0	1646898.0	248681598.0	159.0	146.0	42904.0	2593371.0	bronze	Low coverage (37.58x, expect >= 50.0x)	d__Bacteria;p__Firmicutes;c__Bacilli;o__Lactobacillales;f__Lactobacillaceae;g__Ligilactobacillus;s__Ligilactobacillus murinus	d__Bacteria;p__;c__;o__;f__;g__;s__	Single	gatgaacgctggcggcgtgcctaatacatgcaagtcgaacgaaacttctttatcaccgagtgcttgcactcaccgataaagagttgagtggcgaacgggtgagtaacacgtgggcaacctgcccaaaagagggggataacacttggaaacaggtgctaataccgcataaccatagttaccgcatggtaactatgtaaaaggtggctatgctaccgcttttggatgggcccgcggcgcattagctagttggtggggtaaaggcttaccaaggcaatgatgcgtagccgaactgagaggttgatcggccacattgggactgagacacggcccaaactcctacgggaggcagcagtagggaatcttccacaatgggcgaaagcctgatggagcaacgccgcg…	6	ERS11542929
BHIS-32_G8_8040a92e	99.48	0.52	0.36115985386761773	7.63	320865034.0	1062467.0	BHIS-32	01_High	4736190.0	2124934.0	320865034.0	94.0	86.0	53254.0	2233041.0	silver	Low coverage (54.89x, expect >= 100.0x)	d__Bacteria;p__Firmicutes;c__Bacilli;o__Lactobacillales;f__Lactobacillaceae;g__Ligilactobacillus;s__Ligilactobacillus murinus	d__Bacteria;p__;c__;o__;f__;g__;s__	Single	gatgaacgctggcggcgtgcctaatacatgcaagtcgaacgaaacttctttatcaccgagtgcttgcactcaccgataaagagttgagtggcgaacgggtgagtaacacgtgggcaacctgcccaaaagagggggataacacttggaaacaggtgctaataccgcataaccatagttaccgcatggtaactatgtaaaaggtggctatgctaccgcttttggatgggcccgcggcgcattagctagttggtggggtaaaggcttaccaaggcaatgatgcgtagccgaactgagaggttgatcggccacattgggactgagacacggcccaaactcctacgggaggcagcagtagggaatcttccacaatgggcgaaagcctgatggagcaacgccgcg…	6	ERS11542930
BHIS-32_G9_629d87f3	98.86	4.89	0.918073814112706	0.99	277448306.0	918703.0	BHIS-32	01_High	5519960.0	1837406.0	277448306.0	194.0	174.0	46443.0	4159787.0	bronze	Low coverage (46.43x, expect >= 50.0x)	d__Bacteria;p__Firmicutes;c__Bacilli;o__Bacillales_B;f__Caldibacillaceae;g__Bacillus_J;s__Bacillus_J thermoamylovorans	d__Bacteria;p__;c__;o__;f__;g__;s__	Single	gacgaacgctggcggcgtgcctaatacatgcaagtcgagcgaaccaataagaagcttgctttttgttggttagcggcggacgggtgagtaacacgtgggtaacctgcctgtaagaccgggataactccgggaaaccggtgctaataccggatagattatctttccgcctggagagataaggaaagatggcttttgccatcacttacagatgggcccgcggcgcattagctagttggtgaggtaacggctcaccaaggcgacgatgcgtagccgacctgagagggtgatcggccacactgggactgagacacggcccagactcctacgggaggcagcagtagggaatcttccgcaatggacgaaagtctgacggagcaacgccgcgtgagtgaagaaggt…	77	ERS11542931
BHIS-32_G10_44947f7c	98.28	8.73	0.2325748640796249	0.89	241753114.0	800507.0	BHIS-32	05_Not assembled	8521070.0	1601014.0	241753114.0	534.0	274.0	42366.0	5163760.0	exclude	Too many contigs (534, expect <= 500)		d__Bacteria;p__;c__;o__;f__;g__;s__	None			ERS11542921
BHIS-32_G11_7aa4fc61			0.12671518568593046	0.09	2273154.0	7527.0	BHIS-32	05_Not assembled											s__;p__;c__;o__;f__;g__;s__	None			ERS11542922
BHIS-32_G12_e68fc20f	92.24	2.86	5.3710841987170275	5.78	345832280.0	1145140.0	BHIS-32	01_High	6403230.0	2290280.0	345832280.0	217.0	188.0	49752.0	4943013.0	bronze	Low coverage (44.45x, expect >= 50.0x);Too many contigs (217, expect <= 200)	d__Bacteria;p__Firmicutes;c__Bacilli;o__Bacillales_B;f__DSM-18226;g__Niallia;s__Niallia sp001076885	d__Bacteria;p__Firmicutes;c__Bacilli;o__;f__;g__;s__	Single	gacgaacgctggcggcgtgcctaatacatgcaagtcgagcggactttaaaagcttgcttttaaagttagcggcggacgggtgagtaacacgtgggcaacctgcctgtaagactgggataacttcgggaaaccggagctaataccggataatccttttctacacatgtagaaaagctgaaagacggtttacgctgtcacttacagatgggcccgcggcgcattagctagttggtgaggtaacggctcaccaaggcaacgatgcgtagccgacctgagagggtgatcggccacactgggactgagacacggcccagactcctacgggaggcagcagtagggaatcttccgcaatggacgaaagtctgacggagcaacgccgcgtgagtgatgaaggttttc…	13	ERS11542923
BHIS-32_H1_0def8f1e	99.48	0.52	0.4060351523171187	1.07	141195872.0	467536.0	BHIS-32	01_High	2575020.0	935072.0	141195872.0	96.0	86.0	45926.0	2216365.0	bronze	Low coverage (47.12x, expect >= 50.0x)	d__Bacteria;p__Firmicutes;c__Bacilli;o__Lactobacillales;f__Lactobacillaceae;g__Ligilactobacillus;s__Ligilactobacillus murinus	d__Bacteria;p__Firmicutes;c__Bacilli;o__Lactobacillales;f__Lactobacillaceae;g__Ligilactobacillus;s__Ligilactobacillus murinus	Single	gatgaacgctggcggcgtgcctaatacatgcaagtcgaacgaaacttctttatcaccgagtgcttgcactcaccgataaagagttgagtggcgaacgggtgagtaacacgtgggcaacctgcccaaaagagggggataacacttggaaacaggtgctaataccgcataaccatagttaccgcatggtaactatgtaaaaggtggctatgctaccgcttttggatgggcccgcggcgcattagctagttggtggggtaaaggcttaccaaggcaatgatgcgtagccgaactgagaggttgatcggccacattgggactgagacacggcccaaactcctacgggaggcagcagtagggaatcttccacaatgggcgaaagcctgatggagcaacgccgcg…	6	ERS11542932
BHIS-32_H2_2dabbc59	99.48	0.52	0.7356959986192215	3.33	96515878.0	319589.0	BHIS-32	01_High	2544070.0	639178.0	96515878.0	94.0	84.0	43502.0	2222563.0	bronze	Low coverage (36.96x, expect >= 50.0x)	d__Bacteria;p__Firmicutes;c__Bacilli;o__Lactobacillales;f__Lactobacillaceae;g__Ligilactobacillus;s__Ligilactobacillus murinus	d__Bacteria;p__Firmicutes;c__Bacilli;o__Lactobacillales;f__Lactobacillaceae;g__Ligilactobacillus;s__Ligilactobacillus murinus	Single	gatgaacgctggcggcgtgcctaatacatgcaagtcgaacgaaacttctttatcaccgagtgcttgcactcaccgataaagagttgagtggcgaacgggtgagtaacacgtgggcaacctgcccaaaagagggggataacacttggaaacaggtgctaataccgcataaccatagttaccgcatggtaactatgtaaaaggtggctatgctaccgcttttggatgggcccgcggcgcattagctagttggtggggtaaaggcttaccaaggcaatgatgcgtagccgaactgagaggttgatcggccacattgggactgagacacggcccaaactcctacgggaggcagcagtagggaatcttccacaatgggcgaaagcctgatggagcaacgccgcg…	6	ERS11542936
BHIS-32_H3_4b88e3a9	100.0	66.06	0.4701838161263412	3.0	101639006.0	336553.0	BHIS-32	04_Contaminated	6601010.0	673106.0	101639006.0	3083.0	1326.0	2222.0	5301059.0	exclude	Too many contigs (3083, expect <= 500)		d__Bacteria;p__Firmicutes;c__Bacilli;o__;f__;g__;s__	None			ERS11542937
BHIS-32_H4_65ffd42e	99.48	7.02	0.2196300664499612	0.65	105491016.0	349308.0	BHIS-32	05_Not assembled	5161350.0	698616.0	105491016.0	381.0	183.0	34606.0	2394732.0	bronze	Low coverage (18.16x, expect >= 50.0x);Too many contigs (381, expect <= 200)	d__Bacteria;p__Firmicutes;c__Bacilli;o__Lactobacillales;f__Lactobacillaceae;g__Ligilactobacillus;s__Ligilactobacillus murinus	d__Bacteria;p__;c__;o__;f__;g__;s__	Multiple	gatgaacgctggcggcgtgcctaatacatgcaagtcgaacgaaacttctttatcaccgagtgcttgcactcaccgataaagagttgagtggcgaacgggtgagtaacacgtgggcaacctgcccaaaagagggggataacacttggaaacaggtgctaataccgcataaccatagttaccgcatggtaactatgtaaaaggtggctatgctaccgcttttggatgggcccgcggcgcattagctagttggtggggtaaaggcttaccaaggcaatgatgcgtagccgaactgagaggttgatcggccacattgggactgagacacggcccaaactcctacgggaggcagcagtagggaatcttccacaatgggcgaaagcctgatggagcaacgccgcg…	6	ERS11542938
BHIS-32_H5_5e37a024	10.93	1.91	0.4491844777493312	2.47	90051870.0	298185.0	BHIS-32	03_Low	5708730.0	596370.0	90051870.0	573.0	42.0	691.0	451700.0	exclude	Too many contigs (573, expect <= 500)		d__Bacteria;p__;c__;o__;f__;g__;s__	None			ERS11542939
BHIS-32_H6_c90959b9			0.2210683772977016	0.19	1935820.0	6410.0	BHIS-32	05_Not assembled											d__Bacteria;p__Firmicutes;c__Bacilli;o__;f__;g__;s__	None			ERS11542940
BHIS-32_H7_21d4d74b	99.48	0.79	0.2685326352731352	4.28	44610836.0	147718.0	BHIS-32	01_High	2481590.0	295436.0	44610836.0	212.0	180.0	19420.0	2174633.0	bronze	Low coverage (17.30x, expect >= 50.0x);Too many contigs (212, expect <= 200)	d__Bacteria;p__Firmicutes;c__Bacilli;o__Lactobacillales;f__Lactobacillaceae;g__Ligilactobacillus;s__Ligilactobacillus murinus	d__Bacteria;p__Firmicutes;c__Bacilli;o__Lactobacillales;f__Lactobacillaceae;g__Ligilactobacillus;s__Ligilactobacillus murinus	Single	gatgaacgctggcggcgtgcctaatacatgcaagtcgaacgaaacttctttatcaccgagtgcttgcactcaccgataaagagttgagtggcgaacgggtgagtaacacgtgggcaacctgcccaaaagagggggataacacttggaaacaggtgctaataccgcataaccatagttaccgcatggtaactatgtaaaaggtggctatgctaccgcttttggatgggcccgcggcgcattagctagttggtggggtaaaggcttaccaaggcaatgatgcgtagccgaactgagaggttgatcggccacattgggactgagacacggcccaaactcctacgggaggcagcagtagggaatcttccacaatgggcgaaagcctgatggagcaacgccgcg…	6	ERS11542941
BHIS-32_H8_c6516a4d			0.2271092828582113	0.18	2370700.0	7850.0	BHIS-32	05_Not assembled											d__Bacteria;p__Firmicutes;c__Bacilli;o__Bacillales;f__Bacillaceae;g__Bacillus;s__Bacillus licheniformis	None			ERS11542942
BHIS-32_H9_38915779	51.19	10.45	0.33325662342145385	0.59	127082808.0	420804.0	BHIS-32	04_Contaminated	6985160.0	841608.0	127082808.0	2177.0	466.0	834.0	1819636.0	exclude	Too many contigs (2177, expect <= 500)		d__Bacteria;p__;c__;o__;f__;g__;s__	None			ERS11542943
BHIS-32_H10_ab933552	98.31	0.19	0.2647930270690101	1.28	125667334.0	416117.0	BHIS-32	01_High	3461740.0	832234.0	125667334.0	50.0	46.0	163083.0	3232952.0	bronze	Low coverage (32.46x, expect >= 50.0x)	d__Bacteria;p__Firmicutes;c__Bacilli;o__Thermoactinomycetales;f__Thermoactinomycetaceae;g__Laceyella;s__	d__Bacteria;p__Firmicutes;c__Bacilli;o__Paenibacillales;f__Paenibacillaceae;g__Paenibacillus_A;s__Paenibacillus_A barengoltzii	Single	gatgaacgctggcggcatgcctaatacatgcaagtcgtgcgaggatctttgatcctagcggcgaacgggtgagtaacacgtgggcaacctgcctgtaagactgggataactccgggaaaccggtgctaataccagataatcttcctcttcgcatgaagaggaagtaaaaggccttcggccacttacggatgggcccgcggcgcattagctagttggtgaggtaacggctcaccaaggcgacgatgcgtagccgacctgagagggtgatcggccacactgggactgagacacggcccagactcctacgggaggcagcagtagggaattttccgcaatgggcgaaagcctgacggagcaatgccgcgtgagtgatgacggccttcgggttgtaaaactctg…	154	ERS11542933
BHIS-32_H11_43e16e12	99.46	6.35	1.3156229324281563	6.4	215429284.0	713342.0	BHIS-32	05_Not assembled	8347120.0	1426684.0	215429284.0	1301.0	870.0	5736.0	3907294.0	exclude	Too many contigs (1301, expect <= 500)		d__Bacteria;p__;c__;o__;f__;g__;s__	None			ERS11542934
BHIS-32_H12_87854570	82.76	29.65	0.02833472370048615	0.72	119447342.0	395521.0	BHIS-32	04_Contaminated	10483400.0	791042.0	119447342.0	4034.0	1465.0	1319.0	4610646.0	exclude	Too many contigs (4034, expect <= 500)		d__Bacteria;p__;c__;o__;f__;g__;s__	None			ERS11542935
WC-30_A1_cd7c4312	92.08	36.27	4.758939101918706	3.82	158320480.0	524240.0	WC-30	04_Contaminated	12250400.0	1048480.0	158320480.0	3291.0	789.0	953.0	3151699.0	exclude	Too many contigs (3291, expect <= 500)		d__Bacteria;p__;c__;o__;f__;g__;s__	None			ERS11542944
WC-30_A2_5fa97106	100.0	0.09	1.4551390846589765	4.21	142202740.0	470870.0	WC-30	01_High	2426430.0	941740.0	142202740.0	52.0	50.0	73230.0	1763461.0	bronze	Low coverage (46.63x, expect >= 50.0x)	d__Bacteria;p__Firmicutes;c__Bacilli;o__Lactobacillales;f__Streptococcaceae;g__Streptococcus;s__Streptococcus lutetiensis	d__Bacteria;p__Firmicutes;c__Bacilli;o__Lactobacillales;f__Streptococcaceae;g__Streptococcus;s__Streptococcus lutetiensis	Single	gacgaacgctggcggcgtgcctaatacatgcaagtagaacgctgaagactttagcttgctaaagttggaagagttgcgaacgggtgagtaacgcgtaggtaacctgcctactagcgggggataactattggaaacgatagctaataccgcataacagcatttaacccatgttagatgcttgaaaggagcaattgcttcactagtagatggacctgcgttgtattagctagttggtgaggtaacggctcaccaaggcgacgatacatagccgacctgagagggtgatcggccacactgggactgagacacggcccagactcctacgggaggcagcagtagggaatcttcggcaatgggggcaaccctgaccgagcaacgccgcgtgagtgaagaaggttt…	0	ERS11542948
WC-30_A3_c9cfad90	100.0	0.09	3.8971032419526512	2.83	244677682.0	810191.0	WC-30	01_High	3220080.0	1620382.0	244677682.0	57.0	54.0	57438.0	1770861.0	silver	Low coverage (60.85x, expect >= 100.0x)	d__Bacteria;p__Firmicutes;c__Bacilli;o__Lactobacillales;f__Streptococcaceae;g__Streptococcus;s__Streptococcus lutetiensis	d__Bacteria;p__Firmicutes;c__Bacilli;o__Lactobacillales;f__Streptococcaceae;g__Streptococcus;s__	Single	gacgaacgctggcggcgtgcctaatacatgcaagtagaacgctgaagactttagcttgctaaagttggaagagttgcgaacgggtgagtaacgcgtaggtaacctgcctactagcgggggataactattggaaacgatagctaataccgcataacagcatttaacccatgttagatgcttgaaaggagcaattgcttcactagtagatggacctgcgttgtattagctagttggtgaggtaacggctcaccaaggcgacgatacatagccgacctgagagggtgatcggccacactgggactgagacacggcccagactcctacgggaggcagcagtagggaatcttcggcaatgggggcaaccctgaccgagcaacgccgcgtgagtgaagaaggttt…	2	ERS11542949
WC-30_A4_68a5363e	99.63	0.09	1.8055116071685409	5.77	229918640.0	761320.0	WC-30	01_High	3061290.0	1522640.0	229918640.0	41.0	36.0	97613.0	1810248.0	silver	Low coverage (62.36x, expect >= 100.0x)	d__Bacteria;p__Firmicutes;c__Bacilli;o__Lactobacillales;f__Streptococcaceae;g__Streptococcus;s__Streptococcus lutetiensis	d__Bacteria;p__Firmicutes;c__Bacilli;o__Lactobacillales;f__Streptococcaceae;g__Streptococcus;s__Streptococcus lutetiensis	Single	gacgaacgctggcggcgtgcctaatacatgcaagtagaacgctgaagactttagcttgctaaagttggaagagttgcgaacgggtgagtaacgcgtaggtaacctgcctactagcgggggataactattggaaacgatagctaataccgcataacagcatttaacccatgttagatgcttgaaaggagcaattgcttcactagtagatggacctgcgttgtattagctagttggtgaggtaacggctcaccaaggcgacgatacatagccgacctgagagggtgatcggccacactgggactgagacacggcccagactcctacgggaggcagcagtagggaatcttcggcaatgggggcaaccctgaccgagcaacgccgcgtgagtgaagaaggttt…	0	ERS11542950
WC-30_A5_faa9f8bc			0.07723729252366021	0.13	569270.0	1885.0	WC-30	05_Not assembled												None			ERS11542951
WC-30_A6_4de7c73c	100.0	0.09	1.4157293674308893	4.72	236418284.0	782842.0	WC-30	01_High	2666510.0	1565684.0	236418284.0	50.0	44.0	75624.0	1767523.0	silver	Low coverage (73.25x, expect >= 100.0x)	d__Bacteria;p__Firmicutes;c__Bacilli;o__Lactobacillales;f__Streptococcaceae;g__Streptococcus;s__Streptococcus lutetiensis	d__Bacteria;p__Firmicutes;c__Bacilli;o__Lactobacillales;f__Streptococcaceae;g__Streptococcus;s__Streptococcus lutetiensis	Single	gacgaacgctggcggcgtgcctaatacatgcaagtagaacgctgaagactttagcttgctaaagttggaagagttgcgaacgggtgagtaacgcgtaggtaacctgcctactagcgggggataactattggaaacgatagctaataccgcataacagcatttaacccatgttagatgcttgaaaggagcaattgcttcactagtagatggacctgcgttgtattagctagttggtgaggtaacggctcaccaaggcgacgatacatagccgacctgagagggtgatcggccacactgggactgagacacggcccagactcctacgggaggcagcagtagggaatcttcggcaatgggggcaaccctgaccgagcaacgccgcgtgagtgaagaaggttt…	0	ERS11542952
WC-30_A7_c6a6287f	99.63	0.47	0.3485027184075022	3.48	185415920.0	613960.0	WC-30	01_High	2854740.0	1227920.0	185415920.0	47.0	45.0	56451.0	1774809.0	silver	Low coverage (51.44x, expect >= 100.0x)	d__Bacteria;p__Firmicutes;c__Bacilli;o__Lactobacillales;f__Streptococcaceae;g__Streptococcus;s__Streptococcus lutetiensis	d__Bacteria;p__Firmicutes;c__Bacilli;o__Lactobacillales;f__Streptococcaceae;g__Streptococcus;s__Streptococcus lutetiensis	Single	gacgaacgctggcggcgtgcctaatacatgcaagtagaacgctgaagactttagcttgctaaagttggaagagttgcgaacgggtgagtaacgcgtaggtaacctgcctactagcgggggataactattggaaacgatagctaataccgcataacagcatttaacccatgttagatgcttgaaaggagcaattgcttcactagtagatggacctgcgttgtattagctagttggtgaggtaacggctcaccaaggcgacgatacatagccgacctgagagggtgatcggccacactgggactgagacacggcccagactcctacgggaggcagcagtagggaatcttcggcaatgggggcaaccctgaccgagcaacgccgcgtgagtgaagaaggttt…	0	ERS11542953
WC-30_A8_51990b2e	100.0	0.09	3.2909990507148397	5.07	193822392.0	641796.0	WC-30	01_High	2581810.0	1283592.0	193822392.0	39.0	32.0	97613.0	1813444.0	silver	Low coverage (61.62x, expect >= 100.0x)	d__Bacteria;p__Firmicutes;c__Bacilli;o__Lactobacillales;f__Streptococcaceae;g__Streptococcus;s__Streptococcus lutetiensis	d__Bacteria;p__Firmicutes;c__Bacilli;o__Lactobacillales;f__Streptococcaceae;g__Streptococcus;s__Streptococcus lutetiensis	Single	gacgaacgctggcggcgtgcctaatacatgcaagtagaacgctgaagactttagcttgctaaagttggaagagttgcgaacgggtgagtaacgcgtaggtaacctgcctactagcgggggataactattggaaacgatagctaataccgcataacagcatttaacccatgttagatgcttgaaaggagcaattgcttcactagtagatggacctgcgttgtattagctagttggtgaggtaacggctcaccaaggcgacgatacatagccgacctgagagggtgatcggccacactgggactgagacacggcccagactcctacgggaggcagcagtagggaatcttcggcaatgggggcaaccctgaccgagcaacgccgcgtgagtgaagaaggttt…	0	ERS11542954
WC-30_A9_8d1f48a7	100.0	0.09	1.2900209993383769	4.11	191542594.0	634247.0	WC-30	01_High	2711330.0	1268494.0	191542594.0	72.0	67.0	49272.0	1781233.0	silver	Low coverage (57.61x, expect >= 100.0x)	d__Bacteria;p__Firmicutes;c__Bacilli;o__Lactobacillales;f__Streptococcaceae;g__Streptococcus;s__Streptococcus lutetiensis	d__Bacteria;p__Firmicutes;c__Bacilli;o__Lactobacillales;f__Streptococcaceae;g__Streptococcus;s__Streptococcus lutetiensis	Single	gacgaacgctggcggcgtgcctaatacatgcaagtagaacgctgaagactttagcttgctaaagttggaagagttgcgaacgggtgagtaacgcgtaggtaacctgcctactagcgggggataactattggaaacgatagctaataccgcataacagcatttaacccatgttagatgcttgaaaggagcaattgcttcactagtagatggacctgcgttgtattagctagttggtgaggtaacggctcaccaaggcgacgatacatagccgacctgagagggtgatcggccacactgggactgagacacggcccagactcctacgggaggcagcagtagggaatcttcggcaatgggggcaaccctgaccgagcaacgccgcgtgagtgaagaaggttt…	0	ERS11542955
WC-30_A10_716f670c	100.0	0.09	2.6451974800793945	2.79	208864106.0	691603.0	WC-30	01_High	2979870.0	1383206.0	208864106.0	63.0	61.0	50513.0	1778878.0	silver	Low coverage (54.46x, expect >= 100.0x)	d__Bacteria;p__Firmicutes;c__Bacilli;o__Lactobacillales;f__Streptococcaceae;g__Streptococcus;s__Streptococcus lutetiensis	d__Bacteria;p__Firmicutes;c__Bacilli;o__Lactobacillales;f__Streptococcaceae;g__Streptococcus;s__Streptococcus lutetiensis	Single	gacgaacgctggcggcgtgcctaatacatgcaagtagaacgctgaagactttagcttgctaaagttggaagagttgcgaacgggtgagtaacgcgtaggtaacctgcctactagcgggggataactattggaaacgatagctaataccgcataacagcatttaacccatgttagatgcttgaaaggagcaattgcttcactagtagatggacctgcgttgtattagctagttggtgaggtaacggctcaccaaggcgacgatacatagccgacctgagagggtgatcggccacactgggactgagacacggcccagactcctacgggaggcagcagtagggaatcttcggcaatgggggcaaccctgaccgagcaacgccgcgtgagtgaagaaggttt…	0	ERS11542945
WC-30_A11_f5dba078	100.0	0.09	6.052555878376435	4.48	212702224.0	704312.0	WC-30	01_High	2717010.0	1408624.0	212702224.0	54.0	51.0	55342.0	1771629.0	silver	Low coverage (65.39x, expect >= 100.0x)	d__Bacteria;p__Firmicutes;c__Bacilli;o__Lactobacillales;f__Streptococcaceae;g__Streptococcus;s__Streptococcus lutetiensis	d__Bacteria;p__Firmicutes;c__Bacilli;o__Lactobacillales;f__Streptococcaceae;g__Streptococcus;s__Streptococcus lutetiensis	Single	gacgaacgctggcggcgtgcctaatacatgcaagtagaacgctgaagactttagcttgctaaagttggaagagttgcgaacgggtgagtaacgcgtaggtaacctgcctactagcgggggataactattggaaacgatagctaataccgcataacagcatttaacccatgttagatgcttgaaaggagcaattgcttcactagtagatggacctgcgttgtattagctagttggtgaggtaacggctcaccaaggcgacgatacatagccgacctgagagggtgatcggccacactgggactgagacacggcccagactcctacgggaggcagcagtagggaatcttcggcaatgggggcaaccctgaccgagcaacgccgcgtgagtgaagaaggttt…	2	ERS11542946
WC-30_A12_daa2f3bf	100.0	0.09	4.114000517791905	4.69	200806142.0	664921.0	WC-30	01_High	2397920.0	1329842.0	200806142.0	47.0	44.0	64971.0	1758701.0	silver	Low coverage (71.89x, expect >= 100.0x)	d__Bacteria;p__Firmicutes;c__Bacilli;o__Lactobacillales;f__Streptococcaceae;g__Streptococcus;s__Streptococcus lutetiensis	d__Bacteria;p__Firmicutes;c__Bacilli;o__Lactobacillales;f__Streptococcaceae;g__Streptococcus;s__Streptococcus lutetiensis	Single	gacgaacgctggcggcgtgcctaatacatgcaagtagaacgctgaagactttagcttgctaaagttggaagagttgcgaacgggtgagtaacgcgtaggtaacctgcctactagcgggggataactattggaaacgatagctaataccgcataacagcatttaacccatgttagatgcttgaaaggagcaattgcttcactagtagatggacctgcgttgtattagctagttggtgaggtaacggctcaccaaggcgacgatacatagccgacctgagagggtgatcggccacactgggactgagacacggcccagactcctacgggaggcagcagtagggaatcttcggcaatgggggcaaccctgaccgagcaacgccgcgtgagtgaagaaggttt…	0	ERS11542947
WC-30_B1_870aae83			3.578085895923827	4.59	193688002.0	641351.0	WC-30	05_Not assembled											d__Bacteria;p__;c__;o__;f__;g__;s__	None			ERS11542956
WC-30_B2_3f7863d5			0.07321002214998705	0.08	401056.0	1328.0	WC-30	05_Not assembled												None			ERS11542960
WC-30_B3_f4082d46	100.0	0.09	4.036044069844373	4.29	290507390.0	961945.0	WC-30	01_High	3317130.0	1923890.0	290507390.0	45.0	43.0	100946.0	1764846.0	silver	Low coverage (72.45x, expect >= 100.0x)	d__Bacteria;p__Firmicutes;c__Bacilli;o__Lactobacillales;f__Streptococcaceae;g__Streptococcus;s__Streptococcus lutetiensis	d__Bacteria;p__Firmicutes;c__Bacilli;o__Lactobacillales;f__Streptococcaceae;g__Streptococcus;s__Streptococcus lutetiensis	Single	gacgaacgctggcggcgtgcctaatacatgcaagtagaacgctgaagactttagcttgctaaagttggaagagttgcgaacgggtgagtaacgcgtaggtaacctgcctactagcgggggataactattggaaacgatagctaataccgcataacagcatttaacccatgttagatgcttgaaaggagcaattgcttcactagtagatggacctgcgttgtattagctagttggtgaggtaacggctcaccaaggcgacgatacatagccgacctgagagggtgatcggccacactgggactgagacacggcccagactcctacgggaggcagcagtagggaatcttcggcaatgggggcaaccctgaccgagcaacgccgcgtgagtgaagaaggttt…	0	ERS11542961
WC-30_B4_0cbf4194	100.0	0.28	3.50559502919771	5.93	206805070.0	684785.0	WC-30	01_High	2705560.0	1369570.0	206805070.0	54.0	54.0	49406.0	1841404.0	silver	Low coverage (64.29x, expect >= 100.0x)	d__Bacteria;p__Firmicutes;c__Bacilli;o__Lactobacillales;f__Streptococcaceae;g__Streptococcus;s__Streptococcus lutetiensis	d__Bacteria;p__Firmicutes;c__Bacilli;o__Lactobacillales;f__Streptococcaceae;g__Streptococcus;s__Streptococcus lutetiensis	Single	gacgaacgctggcggcgtgcctaatacatgcaagtagaacgctgaagactttagcttgctaaagttggaagagttgcgaacgggtgagtaacgcgtaggtaacctgcctactagcgggggataactattggaaacgatagctaataccgcataacagcatttaacccatgttagatgcttgaaaggagcaattgcttcactagtagatggacctgcgttgtattagctagttggtgaggtaacggctcaccaaggcgacgatacatagccgacctgagagggtgatcggccacactgggactgagacacggcccagactcctacgggaggcagcagtagggaatcttcggcaatgggggcaaccctgaccgagcaacgccgcgtgagtgaagaaggttt…	0	ERS11542962
WC-30_B5_b1b0001f	99.16	5.24	3.7167390616460025	6.32	194884828.0	645314.0	WC-30	05_Not assembled	2662160.0	1290628.0	194884828.0	312.0	265.0	11138.0	1865558.0	bronze	Too many contigs (312, expect <= 200)	d__Bacteria;p__Firmicutes;c__Bacilli;o__Lactobacillales;f__Streptococcaceae;g__Streptococcus;s__Streptococcus lutetiensis	d__Bacteria;p__Firmicutes;c__Bacilli;o__Lactobacillales;f__Streptococcaceae;g__Streptococcus;s__Streptococcus lutetiensis	Single	gacgaacgctggcggcgtgcctaatacatgcaagtagaacgctgaagactttagcttgctaaagttggaagagttgcgaacgggtgagtaacgcgtaggtaacctgcctactagcgggggataactattggaaacgatagctaataccgcataacagcatttaacccatgttagatgcttgaaaggagcaattgcttcactagtagatggacctgcgttgtattagctagttggtgaggtaacggctcaccaaggcgacgatacatagccgacctgagagggtgatcggccacactgggactgagacacggcccagactcctacgggaggcagcagtagggaatcttcggcaatgggggcaaccctgaccgagcaacgccgcgtgagtgaagaaggttt…	2	ERS11542963
WC-30_B6_10a2fe14	100.0	0.28	0.9223887466559272	4.51	187271710.0	620105.0	WC-30	01_High	2617890.0	1240210.0	187271710.0	52.0	51.0	55425.0	1838026.0	silver	Low coverage (60.01x, expect >= 100.0x)	d__Bacteria;p__Firmicutes;c__Bacilli;o__Lactobacillales;f__Streptococcaceae;g__Streptococcus;s__Streptococcus lutetiensis	d__Bacteria;p__Firmicutes;c__Bacilli;o__Lactobacillales;f__Streptococcaceae;g__Streptococcus;s__Streptococcus lutetiensis	Single	gacgaacgctggcggcgtgcctaatacatgcaagtagaacgctgaagactttagcttgctaaagttggaagagttgcgaacgggtgagtaacgcgtaggtaacctgcctactagcgggggataactattggaaacgatagctaataccgcataacagcatttaacccatgttagatgcttgaaaggagcaattgcttcactagtagatggacctgcgttgtattagctagttggtgaggtaacggctcaccaaggcgacgatacatagccgacctgagagggtgatcggccacactgggactgagacacggcccagactcctacgggaggcagcagtagggaatcttcggcaatgggggcaaccctgaccgagcaacgccgcgtgagtgaagaaggttt…	0	ERS11542964
WC-30_B7_5322d5b5	100.0	0.09	2.4743261513678334	4.76	226923102.0	751401.0	WC-30	01_High	2827200.0	1502802.0	226923102.0	45.0	44.0	100549.0	1824541.0	silver	Low coverage (66.36x, expect >= 100.0x)	d__Bacteria;p__Firmicutes;c__Bacilli;o__Lactobacillales;f__Streptococcaceae;g__Streptococcus;s__Streptococcus lutetiensis	d__Bacteria;p__Firmicutes;c__Bacilli;o__Lactobacillales;f__Streptococcaceae;g__Streptococcus;s__Streptococcus lutetiensis	Single	gacgaacgctggcggcgtgcctaatacatgcaagtagaacgctgaagactttagcttgctaaagttggaagagttgcgaacgggtgagtaacgcgtaggtaacctgcctactagcgggggataactattggaaacgatagctaataccgcataacagcatttaacccatgttagatgcttgaaaggagcaattgcttcactagtagatggacctgcgttgtattagctagttggtgaggtaacggctcaccaaggcgacgatacatagccgacctgagagggtgatcggccacactgggactgagacacggcccagactcctacgggaggcagcagtagggaatcttcggcaatgggggcaaccctgaccgagcaacgccgcgtgagtgaagaaggttt…	0	ERS11542965
WC-30_B8_5e449fd5	100.0	0.09	2.0972010470902966	4.32	252430626.0	835863.0	WC-30	01_High	2845240.0	1671726.0	252430626.0	46.0	42.0	68222.0	1744937.0	silver	Low coverage (74.49x, expect >= 100.0x)	d__Bacteria;p__Firmicutes;c__Bacilli;o__Lactobacillales;f__Streptococcaceae;g__Streptococcus;s__Streptococcus lutetiensis	d__Bacteria;p__Firmicutes;c__Bacilli;o__Lactobacillales;f__Streptococcaceae;g__Streptococcus;s__Streptococcus lutetiensis	Single	gacgaacgctggcggcgtgcctaatacatgcaagtagaacgctgaagactttagcttgctaaagttggaagagttgcgaacgggtgagtaacgcgtaggtaacctgcctactagcgggggataactattggaaacgatagctaataccgcataacagcatttaacccatgttagatgcttgaaaggagcaattgcttcactagtagatggacctgcgttgtattagctagttggtgaggtaacggctcaccaaggcgacgatacatagccgacctgagagggtgatcggccacactgggactgagacacggcccagactcctacgggaggcagcagtagggaatcttcggcaatgggggcaaccctgaccgagcaacgccgcgtgagtgaagaaggttt…	2	ERS11542966
WC-30_B9_3355751c	100.0	0.09	0.022006155970428327	4.59	266277930.0	881715.0	WC-30	01_High	2968190.0	1763430.0	266277930.0	53.0	49.0	54111.0	1770578.0	silver	Low coverage (75.30x, expect >= 100.0x)	d__Bacteria;p__Firmicutes;c__Bacilli;o__Lactobacillales;f__Streptococcaceae;g__Streptococcus;s__Streptococcus lutetiensis	d__Bacteria;p__Firmicutes;c__Bacilli;o__Lactobacillales;f__Streptococcaceae;g__Streptococcus;s__Streptococcus lutetiensis	Single	gacgaacgctggcggcgtgcctaatacatgcaagtagaacgctgaagactttagcttgctaaagttggaagagttgcgaacgggtgagtaacgcgtaggtaacctgcctactagcgggggataactattggaaacgatagctaataccgcataacagcatttaacccatgttagatgcttgaaaggagcaattgcttcactagtagatggacctgcgttgtattagctagttggtgaggtaacggctcaccaaggcgacgatacatagccgacctgagagggtgatcggccacactgggactgagacacggcccagactcctacgggaggcagcagtagggaatcttcggcaatgggggcaaccctgaccgagcaacgccgcgtgagtgaagaaggttt…	0	ERS11542967
WC-30_B10_d4dc4657	100.0	0.09	4.640422288064896	5.91	180195548.0	596674.0	WC-30	01_High	2244100.0	1193348.0	180195548.0	46.0	43.0	60574.0	1738900.0	silver	Low coverage (69.74x, expect >= 100.0x)	d__Bacteria;p__Firmicutes;c__Bacilli;o__Lactobacillales;f__Streptococcaceae;g__Streptococcus;s__Streptococcus lutetiensis	d__Bacteria;p__Firmicutes;c__Bacilli;o__Lactobacillales;f__Streptococcaceae;g__Streptococcus;s__Streptococcus lutetiensis	Single	gacgaacgctggcggcgtgcctaatacatgcaagtagaacgctgaagactttagcttgctaaagttggaagagttgcgaacgggtgagtaacgcgtaggtaacctgcctactagcgggggataactattggaaacgatagctaataccgcataacagcatttaacccatgttagatgcttgaaaggagcaattgcttcactagtagatggacctgcgttgtattagctagttggtgaggtaacggctcaccaaggcgacgatacatagccgacctgagagggtgatcggccacactgggactgagacacggcccagactcctacgggaggcagcagtagggaatcttcggcaatgggggcaaccctgaccgagcaacgccgcgtgagtgaagaaggttt…	2	ERS11542957
WC-30_B11_fe1daddb	100.0	0.09	4.5590138940827885	4.71	217802098.0	721199.0	WC-30	01_High	2717010.0	1442398.0	217802098.0	50.0	48.0	72055.0	1793813.0	silver	Low coverage (66.31x, expect >= 100.0x)	d__Bacteria;p__Firmicutes;c__Bacilli;o__Lactobacillales;f__Streptococcaceae;g__Streptococcus;s__Streptococcus lutetiensis	d__Bacteria;p__Firmicutes;c__Bacilli;o__Lactobacillales;f__Streptococcaceae;g__Streptococcus;s__Streptococcus lutetiensis	Single	gacgaacgctggcggcgtgcctaatacatgcaagtagaacgctgaagactttagcttgctaaagttggaagagttgcgaacgggtgagtaacgcgtaggtaacctgcctactagcgggggataactattggaaacgatagctaataccgcataacagcatttaacccatgttagatgcttgaaaggagcaattgcttcactagtagatggacctgcgttgtattagctagttggtgaggtaacggctcaccaaggcgacgatacatagccgacctgagagggtgatcggccacactgggactgagacacggcccagactcctacgggaggcagcagtagggaatcttcggcaatgggggcaaccctgaccgagcaacgccgcgtgagtgaagaaggttt…	2	ERS11542958
WC-30_B12_4a108774	100.0	0.09	2.433478123292005	4.55	207380380.0	686690.0	WC-30	01_High	2549340.0	1373380.0	207380380.0	53.0	49.0	55594.0	1799284.0	silver	Low coverage (69.03x, expect >= 100.0x)	d__Bacteria;p__Firmicutes;c__Bacilli;o__Lactobacillales;f__Streptococcaceae;g__Streptococcus;s__Streptococcus lutetiensis	d__Bacteria;p__Firmicutes;c__Bacilli;o__Lactobacillales;f__Streptococcaceae;g__Streptococcus;s__Streptococcus lutetiensis	Single	gacgaacgctggcggcgtgcctaatacatgcaagtagaacgctgaagactttagcttgctaaagttggaagagttgcgaacgggtgagtaacgcgtaggtaacctgcctactagcgggggataactattggaaacgatagctaataccgcataacagcatttaacccatgttagatgcttgaaaggagcaattgcttcactagtagatggacctgcgttgtattagctagttggtgaggtaacggctcaccaaggcgacgatacatagccgacctgagagggtgatcggccacactgggactgagacacggcccagactcctacgggaggcagcagtagggaatcttcggcaatgggggcaaccctgaccgagcaacgccgcgtgagtgaagaaggttt…	2	ERS11542959
WC-30_C1_efb4949d	99.45	3.94	0.3047780686361936	4.54	117485852.0	389026.0	WC-30	01_High	7294700.0	778052.0	117485852.0	1098.0	348.0	32685.0	3777360.0	exclude	Too many contigs (1098, expect <= 500)		d__Bacteria;p__;c__;o__;f__;g__;s__	None			ERS11542968
WC-30_C2_778f9714	99.63	0.59	0.2670943244253948	4.11	81818444.0	270922.0	WC-30	01_High	2855280.0	541844.0	81818444.0	95.0	71.0	46268.0	1827468.0	bronze	Low coverage (25.54x, expect >= 50.0x)	d__Bacteria;p__Firmicutes;c__Bacilli;o__Lactobacillales;f__Streptococcaceae;g__Streptococcus;s__Streptococcus lutetiensis	d__Bacteria;p__;c__;o__;f__;g__;s__	Single	gacgaacgctggcggcgtgcctaatacatgcaagtagaacgctgaagactttagcttgctaaagttggaagagttgcgaacgggtgagtaacgcgtaggtaacctgcctactagcgggggataactattggaaacgatagctaataccgcataacagcatttaacccatgttagatgcttgaaaggagcaattgcttcactagtagatggacctgcgttgtattagctagttggtgaggtaacggctcaccaaggcgacgatacatagccgacctgagagggtgatcggccacactgggactgagacacggcccagactcctacgggaggcagcagtagggaatcttcggcaatgggggcaaccctgaccgagcaacgccgcgtgagtgaagaaggttt…	0	ERS11542972
WC-30_C3_29ab1688	100.0	0.09	0.33038000172597304	1.86	126949022.0	420361.0	WC-30	01_High	2267470.0	840722.0	126949022.0	34.0	33.0	92586.0	1790194.0	bronze	Low coverage (46.23x, expect >= 50.0x)	d__Bacteria;p__Firmicutes;c__Bacilli;o__Lactobacillales;f__Streptococcaceae;g__Streptococcus;s__Streptococcus lutetiensis	d__Bacteria;p__Firmicutes;c__Bacilli;o__Lactobacillales;f__Streptococcaceae;g__Streptococcus;s__Streptococcus lutetiensis	Single	gacgaacgctggcggcgtgcctaatacatgcaagtagaacgctgaagactttagcttgctaaagttggaagagttgcgaacgggtgagtaacgcgtaggtaacctgcctactagcgggggataactattggaaacgatagctaataccgcataacagcatttaacccatgttagatgcttgaaaggagcaattgcttcactagtagatggacctgcgttgtattagctagttggtgaggtaacggctcaccaaggcgacgatacatagccgacctgagagggtgatcggccacactgggactgagacacggcccagactcctacgggaggcagcagtagggaatcttcggcaatgggggcaaccctgaccgagcaacgccgcgtgagtgaagaaggttt…	0	ERS11542973
WC-30_C4_fc1c9574	100.0	0.09	4.229928372119782	6.39	145985592.0	483396.0	WC-30	01_High	2189830.0	966792.0	145985592.0	52.0	51.0	49233.0	1775779.0	silver	Low coverage (56.69x, expect >= 100.0x)	d__Bacteria;p__Firmicutes;c__Bacilli;o__Lactobacillales;f__Streptococcaceae;g__Streptococcus;s__Streptococcus lutetiensis	d__Bacteria;p__Firmicutes;c__Bacilli;o__Lactobacillales;f__Streptococcaceae;g__Streptococcus;s__Streptococcus lutetiensis	Single	gacgaacgctggcggcgtgcctaatacatgcaagtagaacgctgaagactttagcttgctaaagttggaagagttgcgaacgggtgagtaacgcgtaggtaacctgcctactagcgggggataactattggaaacgatagctaataccgcataacagcatttaacccatgttagatgcttgaaaggagcaattgcttcactagtagatggacctgcgttgtattagctagttggtgaggtaacggctcaccaaggcgacgatacatagccgacctgagagggtgatcggccacactgggactgagacacggcccagactcctacgggaggcagcagtagggaatcttcggcaatgggggcaaccctgaccgagcaacgccgcgtgagtgaagaaggttt…	0	ERS11542974
WC-30_C5_08224726	100.0	0.09	0.5274285878664097	6.13	122149638.0	404469.0	WC-30	01_High	2214180.0	808938.0	122149638.0	42.0	40.0	79929.0	1801764.0	bronze	Low coverage (46.80x, expect >= 50.0x)	d__Bacteria;p__Firmicutes;c__Bacilli;o__Lactobacillales;f__Streptococcaceae;g__Streptococcus;s__Streptococcus lutetiensis	d__Bacteria;p__Firmicutes;c__Bacilli;o__Lactobacillales;f__Streptococcaceae;g__Streptococcus;s__Streptococcus lutetiensis	None			ERS11542975
WC-30_C6_f0beecc5	100.0	0.09	0.2739982164945488	6.67	141625920.0	468960.0	WC-30	01_High	2153760.0	937920.0	141625920.0	37.0	36.0	97754.0	1804309.0	silver	Low coverage (57.30x, expect >= 100.0x)	d__Bacteria;p__Firmicutes;c__Bacilli;o__Lactobacillales;f__Streptococcaceae;g__Streptococcus;s__Streptococcus lutetiensis	d__Bacteria;p__Firmicutes;c__Bacilli;o__Lactobacillales;f__Streptococcaceae;g__Streptococcus;s__Streptococcus lutetiensis	Single	gacgaacgctggcggcgtgcctaatacatgcaagtagaacgctgaagactttagcttgctaaagttggaagagttgcgaacgggtgagtaacgcgtaggtaacctgcctactagcgggggataactattggaaacgatagctaataccgcataacagcatttaacccatgttagatgcttgaaaggagcaattgcttcactagtagatggacctgcgttgtattagctagttggtgaggtaacggctcaccaaggcgacgatacatagccgacctgagagggtgatcggccacactgggactgagacacggcccagactcctacgggaggcagcagtagggaatcttcggcaatgggggcaaccctgaccgagcaacgccgcgtgagtgaagaaggttt…	0	ERS11542976
WC-30_C7_2d5ca483	99.63	0.09	0.05479964329890976	5.06	212743296.0	704448.0	WC-30	01_High	2477330.0	1408896.0	212743296.0	30.0	27.0	171344.0	1764800.0	silver	Low coverage (73.73x, expect >= 100.0x)	d__Bacteria;p__Firmicutes;c__Bacilli;o__Lactobacillales;f__Streptococcaceae;g__Streptococcus;s__Streptococcus lutetiensis	d__Bacteria;p__Firmicutes;c__Bacilli;o__Lactobacillales;f__Streptococcaceae;g__Streptococcus;s__Streptococcus lutetiensis	Single	gacgaacgctggcggcgtgcctaatacatgcaagtagaacgctgaagactttagcttgctaaagttggaagagttgcgaacgggtgagtaacgcgtaggtaacctgcctactagcgggggataactattggaaacgatagctaataccgcataacagcatttaacccatgttagatgcttgaaaggagcaattgcttcactagtagatggacctgcgttgtattagctagttggtgaggtaacggctcaccaaggcgacgatacatagccgacctgagagggtgatcggccacactgggactgagacacggcccagactcctacgggaggcagcagtagggaatcttcggcaatgggggcaaccctgaccgagcaacgccgcgtgagtgaagaaggttt…	0	ERS11542977
WC-30_C8_cdcdbfe1	97.03	3.18	2.495325489744844	6.98	174270912.0	577056.0	WC-30	01_High	2482170.0	1154112.0	174270912.0	457.0	340.0	9326.0	1858467.0	bronze	Too many contigs (457, expect <= 200)	d__Bacteria;p__Firmicutes;c__Bacilli;o__Lactobacillales;f__Streptococcaceae;g__Streptococcus;s__Streptococcus lutetiensis	d__Bacteria;p__Firmicutes;c__Bacilli;o__Lactobacillales;f__Streptococcaceae;g__Streptococcus;s__Streptococcus lutetiensis	Single	gacgaacgctggcggcgtgcctaatacatgcaagtagaacgctgaagactttagcttgctaaagttggaagagttgcgaacgggtgagtaacgcgtaggtaacctgcctactagcgggggataactattggaaacgatagctaataccgcataacagcatttaacccatgttagatgcttgaaaggagcaattgcttcactagtagatggacctgcgttgtattagctagttggtgaggtaacggctcaccaaggcgacgatacatagccgacctgagagggtgatcggccacactgggactgagacacggcccagactcctacgggaggcagcagtagggaatcttcggcaatgggggcaaccctgaccgagcaacgccgcgtgagtgaagaaggttt…	0	ERS11542978
WC-30_C9_81a68216	100.0	0.09	2.501654057474901	4.16	193342514.0	640207.0	WC-30	01_High	2744840.0	1280414.0	193342514.0	46.0	44.0	59920.0	1826483.0	silver	Low coverage (57.05x, expect >= 100.0x)	d__Bacteria;p__Firmicutes;c__Bacilli;o__Lactobacillales;f__Streptococcaceae;g__Streptococcus;s__Streptococcus lutetiensis	d__Bacteria;p__Firmicutes;c__Bacilli;o__Lactobacillales;f__Streptococcaceae;g__Streptococcus;s__Streptococcus lutetiensis	Single	gacgaacgctggcggcgtgcctaatacatgcaagtagaacgctgaagactttagcttgctaaagttggaagagttgcgaacgggtgagtaacgcgtaggtaacctgcctactagcgggggataactattggaaacgatagctaataccgcataacagcatttaacccatgttagatgcttgaaaggagcaattgcttcactagtagatggacctgcgttgtattagctagttggtgaggtaacggctcaccaaggcgacgatacatagccgacctgagagggtgatcggccacactgggactgagacacggcccagactcctacgggaggcagcagtagggaatcttcggcaatgggggcaaccctgaccgagcaacgccgcgtgagtgaagaaggttt…	0	ERS11542979
WC-30_C10_10cd9a8f	100.0	0.09	2.0143543422604493	5.4	156492172.0	518186.0	WC-30	01_High	2316510.0	1036372.0	156492172.0	42.0	41.0	99903.0	1766055.0	silver	Low coverage (57.63x, expect >= 100.0x)	d__Bacteria;p__Firmicutes;c__Bacilli;o__Lactobacillales;f__Streptococcaceae;g__Streptococcus;s__Streptococcus lutetiensis	d__Bacteria;p__Firmicutes;c__Bacilli;o__Lactobacillales;f__Streptococcaceae;g__Streptococcus;s__Streptococcus lutetiensis	Single	gacgaacgctggcggcgtgcctaatacatgcaagtagaacgctgaagactttagcttgctaaagttggaagagttgcgaacgggtgagtaacgcgtaggtaacctgcctactagcgggggataactattggaaacgatagctaataccgcataacagcatttaacccatgttagatgcttgaaaggagcaattgcttcactagtagatggacctgcgttgtattagctagttggtgaggtaacggctcaccaaggcgacgatacatagccgacctgagagggtgatcggccacactgggactgagacacggcccagactcctacgggaggcagcagtagggaatcttcggcaatgggggcaaccctgaccgagcaacgccgcgtgagtgaagaaggttt…	0	ERS11542969
WC-30_C11_60ebda52	100.0	0.09	0.5858240082846704	3.84	154312336.0	510968.0	WC-30	01_High	2435540.0	1021936.0	154312336.0	59.0	56.0	58258.0	1805182.0	silver	Low coverage (51.27x, expect >= 100.0x)	d__Bacteria;p__Firmicutes;c__Bacilli;o__Lactobacillales;f__Streptococcaceae;g__Streptococcus;s__Streptococcus lutetiensis	d__Bacteria;p__Firmicutes;c__Bacilli;o__Lactobacillales;f__Streptococcaceae;g__Streptococcus;s__Streptococcus lutetiensis	Single	gacgaacgctggcggcgtgcctaatacatgcaagtagaacgctgaagactttagcttgctaaagttggaagagttgcgaacgggtgagtaacgcgtaggtaacctgcctactagcgggggataactattggaaacgatagctaataccgcataacagcatttaacccatgttagatgcttgaaaggagcaattgcttcactagtagatggacctgcgttgtattagctagttggtgaggtaacggctcaccaaggcgacgatacatagccgacctgagagggtgatcggccacactgggactgagacacggcccagactcctacgggaggcagcagtagggaatcttcggcaatgggggcaaccctgaccgagcaacgccgcgtgagtgaagaaggttt…	0	ERS11542970
WC-30_C12_a21e051d	100.0	0.09	3.480280758277478	4.91	139666846.0	462473.0	WC-30	01_High	2123920.0	924946.0	139666846.0	45.0	42.0	61126.0	1759542.0	silver	Low coverage (55.90x, expect >= 100.0x)	d__Bacteria;p__Firmicutes;c__Bacilli;o__Lactobacillales;f__Streptococcaceae;g__Streptococcus;s__Streptococcus lutetiensis	d__Bacteria;p__Firmicutes;c__Bacilli;o__Lactobacillales;f__Streptococcaceae;g__Streptococcus;s__Streptococcus lutetiensis	Single	gacgaacgctggcggcgtgcctaatacatgcaagtagaacgctgaagactttagcttgctaaagttggaagagttgcgaacgggtgagtaacgcgtaggtaacctgcctactagcgggggataactattggaaacgatagctaataccgcataacagcatttaacccatgttagatgcttgaaaggagcaattgcttcactagtagatggacctgcgttgtattagctagttggtgaggtaacggctcaccaaggcgacgatacatagccgacctgagagggtgatcggccacactgggactgagacacggcccagactcctacgggaggcagcagtagggaatcttcggcaatgggggcaaccctgaccgagcaacgccgcgtgagtgaagaaggttt…	0	ERS11542971
WC-30_D1_9543fcc9			0.27313522998590456	3.46	637824.0	2112.0	WC-30	05_Not assembled												None			ERS11542980
WC-30_D2_881aef77			2.2752639300405604	6.03	229218.0	759.0	WC-30	05_Not assembled												None			ERS11542984
WC-30_D3_61c22bf5			0.4816903029082645	5.29	427934.0	1417.0	WC-30	05_Not assembled												None			ERS11542985
WC-30_D4_c11fd013			3.0556913960245087	5.55	507360.0	1680.0	WC-30	05_Not assembled												None			ERS11542986
WC-30_D5_b8f91f49			1.3406495411788395	3.98	3097916.0	10258.0	WC-30	05_Not assembled											d__Bacteria;p__Firmicutes;c__Bacilli;o__Lactobacillales;f__Streptococcaceae;g__Streptococcus;s__Streptococcus lutetiensis	None			ERS11542987
WC-30_D6_4b4e9f6e			1.1766821045364324	4.49	1943974.0	6437.0	WC-30	05_Not assembled											d__Bacteria;p__Firmicutes;c__Bacilli;o__Lactobacillales;f__Streptococcaceae;g__Streptococcus;s__Streptococcus lutetiensis	None			ERS11542988
WC-30_D7_0f8d784a			1.015303627419958	2.84	17474626.0	57863.0	WC-30	05_Not assembled											d__Bacteria;p__Firmicutes;c__Bacilli;o__Lactobacillales;f__Streptococcaceae;g__Streptococcus;s__Streptococcus lutetiensis	None			ERS11542989
WC-30_D8_27d78900	88.9	2.06	0.23430083709691335	2.07	22647886.0	74993.0	WC-30	02_Medium	1727790.0	149986.0	22647886.0	750.0	535.0	2843.0	1591969.0	exclude	Too many contigs (750, expect <= 500)		d__Bacteria;p__Firmicutes;c__Bacilli;o__Lactobacillales;f__Streptococcaceae;g__Streptococcus;s__Streptococcus lutetiensis	None			ERS11542990
WC-30_D9_ebed9ea8	97.63	2.25	0.8614043667117337	4.81	46021780.0	152390.0	WC-30	01_High	2081280.0	304780.0	46021780.0	465.0	377.0	5767.0	1725697.0	bronze	Low coverage (18.45x, expect >= 50.0x);Too many contigs (465, expect <= 200)	d__Bacteria;p__Firmicutes;c__Bacilli;o__Lactobacillales;f__Streptococcaceae;g__Streptococcus;s__Streptococcus lutetiensis	d__Bacteria;p__Firmicutes;c__Bacilli;o__Lactobacillales;f__Streptococcaceae;g__Streptococcus;s__Streptococcus lutetiensis	Single	gacgaacgctggcggcgtgcctaatacatgcaagtagaacgctgaagactttagcttgctaaagttggaagagttgcgaacgggtgagtaacgcgtaggtaacctgcctactagcgggggataactattggaaacgatagctaataccgcataacagcatttaacccatgttagatgcttgaaaggagcaattgcttcactagtagatggacctgcgttgtattagctagttggtgaggtaacggctcaccaaggcgacgatacatagccgacctgagagggtgatcggccacactgggactgagacacggcccagactcctacgggaggcagcagtagggaatcttcggcaatgggggcaaccctgaccgagcaacgccgcgtgagtgaagaaggttt…	0	ERS11542991
WC-30_D10_155be75b	99.63	0.47	1.1030405891321229	4.46	62362396.0	206498.0	WC-30	01_High	1950240.0	412996.0	62362396.0	71.0	69.0	53016.0	1807892.0	bronze	Low coverage (27.02x, expect >= 50.0x)	d__Bacteria;p__Firmicutes;c__Bacilli;o__Lactobacillales;f__Streptococcaceae;g__Streptococcus;s__Streptococcus lutetiensis	d__Bacteria;p__Firmicutes;c__Bacilli;o__Lactobacillales;f__Streptococcaceae;g__Streptococcus;s__Streptococcus lutetiensis	Single	gacgaacgctggcggcgtgcctaatacatgcaagtagaacgctgaagactttagcttgctaaagttggaagagttgcgaacgggtgagtaacgcgtaggtaacctgcctactagcgggggataactattggaaacgatagctaataccgcataacagcatttaacccatgttagatgcttgaaaggagcaattgcttcactagtagatggacctgcgttgtattagctagttggtgaggtaacggctcaccaaggcgacgatacatagccgacctgagagggtgatcggccacactgggactgagacacggcccagactcctacgggaggcagcagtagggaatcttcggcaatgggggcaaccctgaccgagcaacgccgcgtgagtgaagaaggttt…	0	ERS11542981
WC-30_D11_e80ad05e	100.0	0.09	0.29614820354975113	4.41	101393178.0	335739.0	WC-30	01_High	2143360.0	671478.0	101393178.0	44.0	42.0	78952.0	1809254.0	bronze	Low coverage (40.07x, expect >= 50.0x)	d__Bacteria;p__Firmicutes;c__Bacilli;o__Lactobacillales;f__Streptococcaceae;g__Streptococcus;s__Streptococcus lutetiensis	d__Bacteria;p__Firmicutes;c__Bacilli;o__Lactobacillales;f__Streptococcaceae;g__Streptococcus;s__Streptococcus lutetiensis	Single	gacgaacgctggcggcgtgcctaatacatgcaagtagaacgctgaagactttagcttgctaaagttggaagagttgcgaacgggtgagtaacgcgtaggtaacctgcctactagcgggggataactattggaaacgatagctaataccgcataacagcatttaacccatgttagatgcttgaaaggagcaattgcttcactagtagatggacctgcgttgtattagctagttggtgaggtaacggctcaccaaggcgacgatacatagccgacctgagagggtgatcggccacactgggactgagacacggcccagactcctacgggaggcagcagtagggaatcttcggcaatgggggcaaccctgaccgagcaacgccgcgtgagtgaagaaggttt…	0	ERS11542982
WC-30_D12_5554db21	99.63	0.09	3.1324971952938467	4.37	152944276.0	506438.0	WC-30	01_High	2214180.0	1012876.0	152944276.0	38.0	34.0	105317.0	1788344.0	silver	Low coverage (59.06x, expect >= 100.0x)	d__Bacteria;p__Firmicutes;c__Bacilli;o__Lactobacillales;f__Streptococcaceae;g__Streptococcus;s__Streptococcus lutetiensis	d__Bacteria;p__Firmicutes;c__Bacilli;o__Lactobacillales;f__Streptococcaceae;g__Streptococcus;s__Streptococcus lutetiensis	Single	gacgaacgctggcggcgtgcctaatacatgcaagtagaacgctgaagactttagcttgctaaagttggaagagttgcgaacgggtgagtaacgcgtaggtaacctgcctactagcgggggataactattggaaacgatagctaataccgcataacagcatttaacccatgttagatgcttgaaaggagcaattgcttcactagtagatggacctgcgttgtattagctagttggtgaggtaacggctcaccaaggcgacgatacatagccgacctgagagggtgatcggccacactgggactgagacacggcccagactcctacgggaggcagcagtagggaatcttcggcaatgggggcaaccctgaccgagcaacgccgcgtgagtgaagaaggttt…	0	ERS11542983
WC-30_E1_7b9dadad			0.0030204527802548684	0.14	731746.0	2423.0	WC-30	05_Not assembled												None			ERS11542992
WC-30_E2_ac8abae3	100.0	0.09	5.1280096654488965	5.44	153175910.0	507205.0	WC-30	01_High	2133990.0	1014410.0	153175910.0	53.0	49.0	61157.0	1764091.0	silver	Low coverage (62.14x, expect >= 100.0x)	d__Bacteria;p__Firmicutes;c__Bacilli;o__Lactobacillales;f__Streptococcaceae;g__Streptococcus;s__Streptococcus lutetiensis	d__Bacteria;p__Firmicutes;c__Bacilli;o__Lactobacillales;f__Streptococcaceae;g__Streptococcus;s__Streptococcus lutetiensis	Single	gacgaacgctggcggcgtgcctaatacatgcaagtagaacgctgaagactttagcttgctaaagttggaagagttgcgaacgggtgagtaacgcgtaggtaacctgcctactagcgggggataactattggaaacgatagctaataccgcataacagcatttaacccatgttagatgcttgaaaggagcaattgcttcactagtagatggacctgcgttgtattagctagttggtgaggtaacggctcaccaaggcgacgatacatagccgacctgagagggtgatcggccacactgggactgagacacggcccagactcctacgggaggcagcagtagggaatcttcggcaatgggggcaaccctgaccgagcaacgccgcgtgagtgaagaaggttt…	2	ERS11542996
WC-30_E3_771531e9	100.0	0.09	1.1412996576820182	4.88	151671044.0	502222.0	WC-30	01_High	2317550.0	1004444.0	151671044.0	55.0	52.0	53693.0	1785525.0	silver	Low coverage (56.22x, expect >= 100.0x)	d__Bacteria;p__Firmicutes;c__Bacilli;o__Lactobacillales;f__Streptococcaceae;g__Streptococcus;s__Streptococcus lutetiensis	d__Bacteria;p__Firmicutes;c__Bacilli;o__Lactobacillales;f__Streptococcaceae;g__Streptococcus;s__Streptococcus lutetiensis	Single	gacgaacgctggcggcgtgcctaatacatgcaagtagaacgctgaagactttagcttgctaaagttggaagagttgcgaacgggtgagtaacgcgtaggtaacctgcctactagcgggggataactattggaaacgatagctaataccgcataacagcatttaacccatgttagatgcttgaaaggagcaattgcttcactagtagatggacctgcgttgtattagctagttggtgaggtaacggctcaccaaggcgacgatacatagccgacctgagagggtgatcggccacactgggactgagacacggcccagactcctacgggaggcagcagtagggaatcttcggcaatgggggcaaccctgaccgagcaacgccgcgtgagtgaagaaggttt…	0	ERS11542997
WC-30_E4_79e3ea9a	100.0	0.09	2.78845324051434	6.27	169978586.0	562843.0	WC-30	01_High	2245050.0	1125686.0	169978586.0	47.0	46.0	54357.0	1754330.0	silver	Low coverage (64.61x, expect >= 100.0x)	d__Bacteria;p__Firmicutes;c__Bacilli;o__Lactobacillales;f__Streptococcaceae;g__Streptococcus;s__Streptococcus lutetiensis	d__Bacteria;p__Firmicutes;c__Bacilli;o__Lactobacillales;f__Streptococcaceae;g__Streptococcus;s__Streptococcus lutetiensis	Single	gacgaacgctggcggcgtgcctaatacatgcaagtagaacgctgaagactttagcttgctaaagttggaagagttgcgaacgggtgagtaacgcgtaggtaacctgcctactagcgggggataactattggaaacgatagctaataccgcataacagcatttaacccatgttagatgcttgaaaggagcaattgcttcactagtagatggacctgcgttgtattagctagttggtgaggtaacggctcaccaaggcgacgatacatagccgacctgagagggtgatcggccacactgggactgagacacggcccagactcctacgggaggcagcagtagggaatcttcggcaatgggggcaaccctgaccgagcaacgccgcgtgagtgaagaaggttt…	0	ERS11542998
WC-30_E5_f87b07a6	99.63	0.47	0.21445214739809568	3.86	145940594.0	483247.0	WC-30	01_High	2222800.0	966494.0	145940594.0	47.0	45.0	59448.0	1776319.0	silver	Low coverage (56.03x, expect >= 100.0x)	d__Bacteria;p__Firmicutes;c__Bacilli;o__Lactobacillales;f__Streptococcaceae;g__Streptococcus;s__Streptococcus lutetiensis	d__Bacteria;p__Firmicutes;c__Bacilli;o__Lactobacillales;f__Streptococcaceae;g__Streptococcus;s__Streptococcus lutetiensis	Single	gacgaacgctggcggcgtgcctaatacatgcaagtagaacgctgaagactttagcttgctaaagttggaagagttgcgaacgggtgagtaacgcgtaggtaacctgcctactagcgggggataactattggaaacgatagctaataccgcataacagcatttaacccatgttagatgcttgaaaggagcaattgcttcactagtagatggacctgcgttgtattagctagttggtgaggtaacggctcaccaaggcgacgatacatagccgacctgagagggtgatcggccacactgggactgagacacggcccagactcctacgggaggcagcagtagggaatcttcggcaatgggggcaaccctgaccgagcaacgccgcgtgagtgaagaaggttt…	0	ERS11542999
WC-30_E6_f906047e	100.0	0.09	1.8943992175588988	5.71	198498560.0	657280.0	WC-30	01_High	2477330.0	1314560.0	198498560.0	49.0	46.0	82199.0	1766357.0	silver	Low coverage (68.07x, expect >= 100.0x)	d__Bacteria;p__Firmicutes;c__Bacilli;o__Lactobacillales;f__Streptococcaceae;g__Streptococcus;s__Streptococcus lutetiensis	d__Bacteria;p__Firmicutes;c__Bacilli;o__Lactobacillales;f__Streptococcaceae;g__Streptococcus;s__Streptococcus lutetiensis	Single	gacgaacgctggcggcgtgcctaatacatgcaagtagaacgctgaagactttagcttgctaaagttggaagagttgcgaacgggtgagtaacgcgtaggtaacctgcctactagcgggggataactattggaaacgatagctaataccgcataacagcatttaacccatgttagatgcttgaaaggagcaattgcttcactagtagatggacctgcgttgtattagctagttggtgaggtaacggctcaccaaggcgacgatacatagccgacctgagagggtgatcggccacactgggactgagacacggcccagactcctacgggaggcagcagtagggaatcttcggcaatgggggcaaccctgaccgagcaacgccgcgtgagtgaagaaggttt…	0	ERS11543000
WC-30_E7_690a4d9d	100.0	0.09	3.756436441043638	4.23	245634116.0	813358.0	WC-30	01_High	2677690.0	1626716.0	245634116.0	48.0	47.0	53863.0	1812024.0	silver	Low coverage (77.95x, expect >= 100.0x)	d__Bacteria;p__Firmicutes;c__Bacilli;o__Lactobacillales;f__Streptococcaceae;g__Streptococcus;s__Streptococcus lutetiensis	d__Bacteria;p__Firmicutes;c__Bacilli;o__Lactobacillales;f__Streptococcaceae;g__Streptococcus;s__Streptococcus lutetiensis	Single	gacgaacgctggcggcgtgcctaatacatgcaagtagaacgctgaagactttagcttgctaaagttggaagagttgcgaacgggtgagtaacgcgtaggtaacctgcctactagcgggggataactattggaaacgatagctaataccgcataacagcatttaacccatgttagatgcttgaaaggagcaattgcttcactagtagatggacctgcgttgtattagctagttggtgaggtaacggctcaccaaggcgacgatacatagccgacctgagagggtgatcggccacactgggactgagacacggcccagactcctacgggaggcagcagtagggaatcttcggcaatgggggcaaccctgaccgagcaacgccgcgtgagtgaagaaggttt…	0	ERS11543001
WC-30_E8_fb571168	100.0	0.09	1.5120961942294968	4.56	206533270.0	683885.0	WC-30	01_High	2435740.0	1367770.0	206533270.0	43.0	43.0	80061.0	1843731.0	silver	Low coverage (72.95x, expect >= 100.0x)	d__Bacteria;p__Firmicutes;c__Bacilli;o__Lactobacillales;f__Streptococcaceae;g__Streptococcus;s__Streptococcus lutetiensis	d__Bacteria;p__Firmicutes;c__Bacilli;o__Lactobacillales;f__Streptococcaceae;g__Streptococcus;s__Streptococcus lutetiensis	Single	gacgaacgctggcggcgtgcctaatacatgcaagtagaacgctgaagactttagcttgctaaagttggaagagttgcgaacgggtgagtaacgcgtaggtaacctgcctactagcgggggataactattggaaacgatagctaataccgcataacagcatttaacccatgttagatgcttgaaaggagcaattgcttcactagtagatggacctgcgttgtattagctagttggtgaggtaacggctcaccaaggcgacgatacatagccgacctgagagggtgatcggccacactgggactgagacacggcccagactcctacgggaggcagcagtagggaatcttcggcaatgggggcaaccctgaccgagcaacgccgcgtgagtgaagaaggttt…	0	ERS11543002
WC-30_E9_4624fa43	100.0	0.09	3.016857003135517	4.51	187707496.0	621548.0	WC-30	01_High	2303370.0	1243096.0	187707496.0	43.0	40.0	61817.0	1753865.0	silver	Low coverage (68.55x, expect >= 100.0x)	d__Bacteria;p__Firmicutes;c__Bacilli;o__Lactobacillales;f__Streptococcaceae;g__Streptococcus;s__Streptococcus lutetiensis	d__Bacteria;p__Firmicutes;c__Bacilli;o__Lactobacillales;f__Streptococcaceae;g__Streptococcus;s__Streptococcus lutetiensis	Single	gacgaacgctggcggcgtgcctaatacatgcaagtagaacgctgaagactttagcttgctaaagttggaagagttgcgaacgggtgagtaacgcgtaggtaacctgcctactagcgggggataactattggaaacgatagctaataccgcataacagcatttaacccatgttagatgcttgaaaggagcaattgcttcactagtagatggacctgcgttgtattagctagttggtgaggtaacggctcaccaaggcgacgatacatagccgacctgagagggtgatcggccacactgggactgagacacggcccagactcctacgggaggcagcagtagggaatcttcggcaatgggggcaaccctgaccgagcaacgccgcgtgagtgaagaaggttt…	0	ERS11543003
WC-30_E10_1997c3cb	100.0	0.0	0.10255156344389148	6.09	122449222.0	405461.0	WC-30	01_High	1988590.0	810922.0	122449222.0	59.0	54.0	54996.0	1761020.0	silver	Low coverage (54.53x, expect >= 100.0x)	d__Bacteria;p__Firmicutes;c__Bacilli;o__Lactobacillales;f__Streptococcaceae;g__Streptococcus;s__Streptococcus lutetiensis	d__Bacteria;p__Firmicutes;c__Bacilli;o__Lactobacillales;f__Streptococcaceae;g__Streptococcus;s__Streptococcus lutetiensis	Single	gacgaacgctggcggcgtgcctaatacatgcaagtagaacgctgaagactttagcttgctaaagttggaagagttgcgaacgggtgagtaacgcgtaggtaacctgcctactagcgggggataactattggaaacgatagctaataccgcataacagcatttaacccatgttagatgcttgaaaggagcaattgcttcactagtagatggacctgcgttgtattagctagttggtgaggtaacggctcaccaaggcgacgatacatagccgacctgagagggtgatcggccacactgggactgagacacggcccagactcctacgggaggcagcagtagggaatcttcggcaatgggggcaaccctgaccgagcaacgccgcgtgagtgaagaaggttt…	0	ERS11542993
WC-30_E11_003bd77b	100.0	2.22	0.8890199349883496	4.96	168551032.0	558116.0	WC-30	01_High	2645340.0	1116232.0	168551032.0	145.0	124.0	25401.0	1843484.0	silver	Low coverage (54.06x, expect >= 100.0x);Too many contigs (145, expect <= 100)	d__Bacteria;p__Firmicutes;c__Bacilli;o__Lactobacillales;f__Streptococcaceae;g__Streptococcus;s__Streptococcus lutetiensis	d__Bacteria;p__Firmicutes;c__Bacilli;o__Lactobacillales;f__Streptococcaceae;g__Streptococcus;s__Streptococcus lutetiensis	Single	gacgaacgctggcggcgtgcctaatacatgcaagtagaacgctgaagactttagcttgctaaagttggaagagttgcgaacgggtgagtaacgcgtaggtaacctgcctactagcgggggataactattggaaacgatagctaataccgcataacagcatttaacccatgttagatgcttgaaaggagcaattgcttcactagtagatggacctgcgttgtattagctagttggtgaggtaacggctcaccaaggcgacgatacatagccgacctgagagggtgatcggccacactgggactgagacacggcccagactcctacgggaggcagcagtagggaatcttcggcaatgggggcaaccctgaccgagcaacgccgcgtgagtgaagaaggttt…	0	ERS11542994
WC-30_E12_fad0b4e2	99.63	0.47	0.17619307884820065	4.3	128547810.0	425655.0	WC-30	01_High	2118820.0	851310.0	128547810.0	50.0	46.0	59448.0	1740308.0	silver	Low coverage (51.91x, expect >= 100.0x)	d__Bacteria;p__Firmicutes;c__Bacilli;o__Lactobacillales;f__Streptococcaceae;g__Streptococcus;s__Streptococcus lutetiensis	d__Bacteria;p__Firmicutes;c__Bacilli;o__Lactobacillales;f__Streptococcaceae;g__Streptococcus;s__Streptococcus lutetiensis	Single	gacgaacgctggcggcgtgcctaatacatgcaagtagaacgctgaagactttagcttgctaaagttggaagagttgcgaacgggtgagtaacgcgtaggtaacctgcctactagcgggggataactattggaaacgatagctaataccgcataacagcatttaacccatgttagatgcttgaaaggagcaattgcttcactagtagatggacctgcgttgtattagctagttggtgaggtaacggctcaccaaggcgacgatacatagccgacctgagagggtgatcggccacactgggactgagacacggcccagactcctacgggaggcagcagtagggaatcttcggcaatgggggcaaccctgaccgagcaacgccgcgtgagtgaagaaggttt…	0	ERS11542995
WC-30_F1_69f1f24c			0.02977303454822656	0.11	704566.0	2333.0	WC-30	05_Not assembled												None			ERS11543004
WC-30_F2_c3987fc9	99.63	0.09	1.5169864511118143	4.4	121445374.0	402137.0	WC-30	01_High	2023880.0	804274.0	121445374.0	50.0	46.0	81149.0	1775715.0	silver	Low coverage (51.75x, expect >= 100.0x)	d__Bacteria;p__Firmicutes;c__Bacilli;o__Lactobacillales;f__Streptococcaceae;g__Streptococcus;s__Streptococcus lutetiensis	d__Bacteria;p__Firmicutes;c__Bacilli;o__Lactobacillales;f__Streptococcaceae;g__Streptococcus;s__Streptococcus lutetiensis	Single	gacgaacgctggcggcgtgcctaatacatgcaagtagaacgctgaagactttagcttgctaaagttggaagagttgcgaacgggtgagtaacgcgtaggtaacctgcctactagcgggggataactattggaaacgatagctaataccgcataacagcatttaacccatgttagatgcttgaaaggagcaattgcttcactagtagatggacctgcgttgtattagctagttggtgaggtaacggctcaccaaggcgacgatacatagccgacctgagagggtgatcggccacactgggactgagacacggcccagactcctacgggaggcagcagtagggaatcttcggcaatgggggcaaccctgaccgagcaacgccgcgtgagtgaagaaggttt…	0	ERS11543008
WC-30_F3_2b63b1df	100.0	0.09	5.154186922877772	4.27	149805590.0	496045.0	WC-30	01_High	2318230.0	992090.0	149805590.0	52.0	50.0	50355.0	1810233.0	silver	Low coverage (54.43x, expect >= 100.0x)	d__Bacteria;p__Firmicutes;c__Bacilli;o__Lactobacillales;f__Streptococcaceae;g__Streptococcus;s__Streptococcus lutetiensis	d__Bacteria;p__Firmicutes;c__Bacilli;o__Lactobacillales;f__Streptococcaceae;g__Streptococcus;s__Streptococcus lutetiensis	Single	gacgaacgctggcggcgtgcctaatacatgcaagtagaacgctgaagactttagcttgctaaagttggaagagttgcgaacgggtgagtaacgcgtaggtaacctgcctactagcgggggataactattggaaacgatagctaataccgcataacagcatttaacccatgttagatgcttgaaaggagcaattgcttcactagtagatggacctgcgttgtattagctagttggtgaggtaacggctcaccaaggcgacgatacatagccgacctgagagggtgatcggccacactgggactgagacacggcccagactcctacgggaggcagcagtagggaatcttcggcaatgggggcaaccctgaccgagcaacgccgcgtgagtgaagaaggttt…	0	ERS11543009
WC-30_F4_450c4ccc	100.0	0.28	1.8946868797284468	6.26	133550742.0	442221.0	WC-30	01_High	2167360.0	884442.0	133550742.0	52.0	52.0	49197.0	1838875.0	silver	Low coverage (53.28x, expect >= 100.0x)	d__Bacteria;p__Firmicutes;c__Bacilli;o__Lactobacillales;f__Streptococcaceae;g__Streptococcus;s__Streptococcus lutetiensis	d__Bacteria;p__Firmicutes;c__Bacilli;o__Lactobacillales;f__Streptococcaceae;g__Streptococcus;s__Streptococcus lutetiensis	Single	gacgaacgctggcggcgtgcctaatacatgcaagtagaacgctgaagactttagcttgctaaagttggaagagttgcgaacgggtgagtaacgcgtaggtaacctgcctactagcgggggataactattggaaacgatagctaataccgcataacagcatttaacccatgttagatgcttgaaaggagcaattgcttcactagtagatggacctgcgttgtattagctagttggtgaggtaacggctcaccaaggcgacgatacatagccgacctgagagggtgatcggccacactgggactgagacacggcccagactcctacgggaggcagcagtagggaatcttcggcaatgggggcaaccctgaccgagcaacgccgcgtgagtgaagaaggttt…	0	ERS11543010
WC-30_F5_bda9ee94	100.0	0.09	1.8943992175588988	5.14	148099290.0	490395.0	WC-30	01_High	2335660.0	980790.0	148099290.0	59.0	57.0	49244.0	1750784.0	silver	Low coverage (52.85x, expect >= 100.0x)	d__Bacteria;p__Firmicutes;c__Bacilli;o__Lactobacillales;f__Streptococcaceae;g__Streptococcus;s__Streptococcus lutetiensis	d__Bacteria;p__Firmicutes;c__Bacilli;o__Lactobacillales;f__Streptococcaceae;g__Streptococcus;s__Streptococcus lutetiensis	Single	gacgaacgctggcggcgtgcctaatacatgcaagtagaacgctgaagactttagcttgctaaagttggaagagttgcgaacgggtgagtaacgcgtaggtaacctgcctactagcgggggataactattggaaacgatagctaataccgcataacagcatttaacccatgttagatgcttgaaaggagcaattgcttcactagtagatggacctgcgttgtattagctagttggtgaggtaacggctcaccaaggcgacgatacatagccgacctgagagggtgatcggccacactgggactgagacacggcccagactcctacgggaggcagcagtagggaatcttcggcaatgggggcaaccctgaccgagcaacgccgcgtgagtgaagaaggttt…	0	ERS11543011
WC-30_F6_021c9db2	100.0	0.47	0.2328625262491729	2.7	116393518.0	385409.0	WC-30	01_High	1999960.0	770818.0	116393518.0	54.0	50.0	74683.0	1797180.0	silver	Low coverage (52.06x, expect >= 100.0x)	d__Bacteria;p__Firmicutes;c__Bacilli;o__Lactobacillales;f__Streptococcaceae;g__Streptococcus;s__Streptococcus lutetiensis	d__Bacteria;p__Firmicutes;c__Bacilli;o__Lactobacillales;f__Streptococcaceae;g__Streptococcus;s__Streptococcus lutetiensis	Single	gacgaacgctggcggcgtgcctaatacatgcaagtagaacgctgaagactttagcttgctaaagttggaagagttgcgaacgggtgagtaacgcgtaggtaacctgcctactagcgggggataactattggaaacgatagctaataccgcataacagcatttaacccatgttagatgcttgaaaggagcaattgcttcactagtagatggacctgcgttgtattagctagttggtgaggtaacggctcaccaaggcgacgatacatagccgacctgagagggtgatcggccacactgggactgagacacggcccagactcctacgggaggcagcagtagggaatcttcggcaatgggggcaaccctgaccgagcaacgccgcgtgagtgaagaaggttt…	2	ERS11543012
WC-30_F7_8cdf9ee3	100.0	0.09	0.3289416908782326	3.91	125905914.0	416907.0	WC-30	01_High	2099670.0	833814.0	125905914.0	58.0	56.0	53491.0	1765130.0	silver	Low coverage (52.94x, expect >= 100.0x)	d__Bacteria;p__Firmicutes;c__Bacilli;o__Lactobacillales;f__Streptococcaceae;g__Streptococcus;s__Streptococcus lutetiensis	d__Bacteria;p__Firmicutes;c__Bacilli;o__Lactobacillales;f__Streptococcaceae;g__Streptococcus;s__Streptococcus lutetiensis	Single	gacgaacgctggcggcgtgcctaatacatgcaagtagaacgctgaagactttagcttgctaaagttggaagagttgcgaacgggtgagtaacgcgtaggtaacctgcctactagcgggggataactattggaaacgatagctaataccgcataacagcatttaacccatgttagatgcttgaaaggagcaattgcttcactagtagatggacctgcgttgtattagctagttggtgaggtaacggctcaccaaggcgacgatacatagccgacctgagagggtgatcggccacactgggactgagacacggcccagactcctacgggaggcagcagtagggaatcttcggcaatgggggcaaccctgaccgagcaacgccgcgtgagtgaagaaggttt…	2	ERS11543013
WC-30_F8_618b15b3	100.0	0.28	1.9335212726174382	5.65	162529152.0	538176.0	WC-30	01_High	2270500.0	1076352.0	162529152.0	47.0	47.0	70160.0	1842458.0	silver	Low coverage (61.63x, expect >= 100.0x)	d__Bacteria;p__Firmicutes;c__Bacilli;o__Lactobacillales;f__Streptococcaceae;g__Streptococcus;s__Streptococcus lutetiensis	d__Bacteria;p__Firmicutes;c__Bacilli;o__Lactobacillales;f__Streptococcaceae;g__Streptococcus;s__Streptococcus lutetiensis	Single	gacgaacgctggcggcgtgcctaatacatgcaagtagaacgctgaagactttagcttgctaaagttggaagagttgcgaacgggtgagtaacgcgtaggtaacctgcctactagcgggggataactattggaaacgatagctaataccgcataacagcatttaacccatgttagatgcttgaaaggagcaattgcttcactagtagatggacctgcgttgtattagctagttggtgaggtaacggctcaccaaggcgacgatacatagccgacctgagagggtgatcggccacactgggactgagacacggcccagactcctacgggaggcagcagtagggaatcttcggcaatgggggcaaccctgaccgagcaacgccgcgtgagtgaagaaggttt…	0	ERS11543014
WC-30_F9_503f49b1	100.0	0.09	2.056640681184017	4.71	167626006.0	555053.0	WC-30	01_High	2260260.0	1110106.0	167626006.0	48.0	45.0	59168.0	1762363.0	silver	Low coverage (62.13x, expect >= 100.0x)	d__Bacteria;p__Firmicutes;c__Bacilli;o__Lactobacillales;f__Streptococcaceae;g__Streptococcus;s__Streptococcus lutetiensis	d__Bacteria;p__Firmicutes;c__Bacilli;o__Lactobacillales;f__Streptococcaceae;g__Streptococcus;s__Streptococcus lutetiensis	Single	gacgaacgctggcggcgtgcctaatacatgcaagtagaacgctgaagactttagcttgctaaagttggaagagttgcgaacgggtgagtaacgcgtaggtaacctgcctactagcgggggataactattggaaacgatagctaataccgcataacagcatttaacccatgttagatgcttgaaaggagcaattgcttcactagtagatggacctgcgttgtattagctagttggtgaggtaacggctcaccaaggcgacgatacatagccgacctgagagggtgatcggccacactgggactgagacacggcccagactcctacgggaggcagcagtagggaatcttcggcaatgggggcaaccctgaccgagcaacgccgcgtgagtgaagaaggttt…	0	ERS11543015
WC-30_F10_f7953e27	90.08	6.0	3.3134366999395906	4.81	171804478.0	568889.0	WC-30	05_Not assembled	2673160.0	1137778.0	171804478.0	807.0	525.0	3275.0	1845676.0	exclude	Too many contigs (807, expect <= 500)		d__Bacteria;p__Firmicutes;c__Bacilli;o__Lactobacillales;f__Streptococcaceae;g__Streptococcus;s__	None			ERS11543005
WC-30_F11_72f2c590	99.63	0.09	1.325403446192791	3.83	152873608.0	506204.0	WC-30	01_High	2329640.0	1012408.0	152873608.0	60.0	59.0	53379.0	1817237.0	silver	Low coverage (54.08x, expect >= 100.0x)	d__Bacteria;p__Firmicutes;c__Bacilli;o__Lactobacillales;f__Streptococcaceae;g__Streptococcus;s__Streptococcus lutetiensis	d__Bacteria;p__Firmicutes;c__Bacilli;o__Lactobacillales;f__Streptococcaceae;g__Streptococcus;s__Streptococcus lutetiensis	Single	gacgaacgctggcggcgtgcctaatacatgcaagtagaacgctgaagactttagcttgctaaagttggaagagttgcgaacgggtgagtaacgcgtaggtaacctgcctactagcgggggataactattggaaacgatagctaataccgcataacagcatttaacccatgttagatgcttgaaaggagcaattgcttcactagtagatggacctgcgttgtattagctagttggtgaggtaacggctcaccaaggcgacgatacatagccgacctgagagggtgatcggccacactgggactgagacacggcccagactcctacgggaggcagcagtagggaatcttcggcaatgggggcaaccctgaccgagcaacgccgcgtgagtgaagaaggttt…	0	ERS11543006
WC-30_F12_f1852daf			0.01999252078359175	0.14	1468928.0	4864.0	WC-30	05_Not assembled											d__Bacteria;p__Firmicutes;c__Bacilli;o__Lactobacillales;f__Streptococcaceae;g__Streptococcus;s__	None			ERS11543007
WC-30_G1_efc9a162			0.03293731841325547	0.21	2863262.0	9481.0	WC-30	05_Not assembled											s__;p__;c__;o__;f__;g__;s__	None			ERS11543016
WC-30_G2_b74a7646	100.0	0.09	0.6790265512182493	5.03	191166000.0	633000.0	WC-30	01_High	2579190.0	1266000.0	191166000.0	56.0	53.0	53256.0	1751357.0	silver	Low coverage (62.18x, expect >= 100.0x)	d__Bacteria;p__Firmicutes;c__Bacilli;o__Lactobacillales;f__Streptococcaceae;g__Streptococcus;s__Streptococcus lutetiensis	d__Bacteria;p__Firmicutes;c__Bacilli;o__Lactobacillales;f__Streptococcaceae;g__Streptococcus;s__Streptococcus lutetiensis	Single	gacgaacgctggcggcgtgcctaatacatgcaagtagaacgctgaagactttagcttgctaaagttggaagagttgcgaacgggtgagtaacgcgtaggtaacctgcctactagcgggggataactattggaaacgatagctaataccgcataacagcatttaacccatgttagatgcttgaaaggagcaattgcttcactagtagatggacctgcgttgtattagctagttggtgaggtaacggctcaccaaggcgacgatacatagccgacctgagagggtgatcggccacactgggactgagacacggcccagactcctacgggaggcagcagtagggaatcttcggcaatgggggcaaccctgaccgagcaacgccgcgtgagtgaagaaggttt…	0	ERS11543020
WC-30_G3_40dc6a23	100.0	0.09	3.0208842735091905	4.73	218991676.0	725138.0	WC-30	01_High	2563370.0	1450276.0	218991676.0	46.0	42.0	61123.0	1768579.0	silver	Low coverage (71.35x, expect >= 100.0x)	d__Bacteria;p__Firmicutes;c__Bacilli;o__Lactobacillales;f__Streptococcaceae;g__Streptococcus;s__Streptococcus lutetiensis	d__Bacteria;p__Firmicutes;c__Bacilli;o__Lactobacillales;f__Streptococcaceae;g__Streptococcus;s__Streptococcus lutetiensis	Single	gacgaacgctggcggcgtgcctaatacatgcaagtagaacgctgaagactttagcttgctaaagttggaagagttgcgaacgggtgagtaacgcgtaggtaacctgcctactagcgggggataactattggaaacgatagctaataccgcataacagcatttaacccatgttagatgcttgaaaggagcaattgcttcactagtagatggacctgcgttgtattagctagttggtgaggtaacggctcaccaaggcgacgatacatagccgacctgagagggtgatcggccacactgggactgagacacggcccagactcctacgggaggcagcagtagggaatcttcggcaatgggggcaaccctgaccgagcaacgccgcgtgagtgaagaaggttt…	2	ERS11543021
WC-30_G4_8bb4f144	99.63	1.09	0.3410235019992521	6.45	219988880.0	728440.0	WC-30	01_High	2506450.0	1456880.0	219988880.0	50.0	49.0	56841.0	1805552.0	silver	Low coverage (75.66x, expect >= 100.0x)	d__Bacteria;p__Firmicutes;c__Bacilli;o__Lactobacillales;f__Streptococcaceae;g__Streptococcus;s__Streptococcus lutetiensis	d__Bacteria;p__Firmicutes;c__Bacilli;o__Lactobacillales;f__Streptococcaceae;g__Streptococcus;s__Streptococcus lutetiensis	Single	gacgaacgctggcggcgtgcctaatacatgcaagtagaacgctgaagactttagcttgctaaagttggaagagttgcgaacgggtgagtaacgcgtaggtaacctgcctactagcgggggataactattggaaacgatagctaataccgcataacagcatttaacccatgttagatgcttgaaaggagcaattgcttcactagtagatggacctgcgttgtattagctagttggtgaggtaacggctcaccaaggcgacgatacatagccgacctgagagggtgatcggccacactgggactgagacacggcccagactcctacgggaggcagcagtagggaatcttcggcaatgggggcaaccctgaccgagcaacgccgcgtgagtgaagaaggttt…	0	ERS11543022
WC-30_G5_4ce4e651	100.0	0.0	0.25386186462618304	6.23	196854170.0	651835.0	WC-30	01_High	2400490.0	1303670.0	196854170.0	54.0	50.0	88490.0	1812815.0	silver	Low coverage (70.26x, expect >= 100.0x)	d__Bacteria;p__Firmicutes;c__Bacilli;o__Lactobacillales;f__Streptococcaceae;g__Streptococcus;s__Streptococcus lutetiensis	d__Bacteria;p__Firmicutes;c__Bacilli;o__Lactobacillales;f__Streptococcaceae;g__Streptococcus;s__Streptococcus lutetiensis	Single	gacgaacgctggcggcgtgcctaatacatgcaagtagaacgctgaagactttagcttgctaaagttggaagagttgcgaacgggtgagtaacgcgtaggtaacctgcctactagcgggggataactattggaaacgatagctaataccgcataacagcatttaacccatgttagatgcttgaaaggagcaattgcttcactagtagatggacctgcgttgtattagctagttggtgaggtaacggctcaccaaggcgacgatacatagccgacctgagagggtgatcggccacactgggactgagacacggcccagactcctacgggaggcagcagtagggaatcttcggcaatgggggcaaccctgaccgagcaacgccgcgtgagtgaagaaggttt…	0	ERS11543023
WC-30_G6_fd2d287b	100.0	0.09	1.380346920576475	4.9	213262434.0	706167.0	WC-30	01_High	2480670.0	1412334.0	213262434.0	54.0	53.0	51942.0	1785041.0	silver	Low coverage (74.94x, expect >= 100.0x)	d__Bacteria;p__Firmicutes;c__Bacilli;o__Lactobacillales;f__Streptococcaceae;g__Streptococcus;s__Streptococcus lutetiensis	d__Bacteria;p__Firmicutes;c__Bacilli;o__Lactobacillales;f__Streptococcaceae;g__Streptococcus;s__Streptococcus lutetiensis	Single	gacgaacgctggcggcgtgcctaatacatgcaagtagaacgctgaagactttagcttgctaaagttggaagagttgcgaacgggtgagtaacgcgtaggtaacctgcctactagcgggggataactattggaaacgatagctaataccgcataacagcatttaacccatgttagatgcttgaaaggagcaattgcttcactagtagatggacctgcgttgtattagctagttggtgaggtaacggctcaccaaggcgacgatacatagccgacctgagagggtgatcggccacactgggactgagacacggcccagactcctacgggaggcagcagtagggaatcttcggcaatgggggcaaccctgaccgagcaacgccgcgtgagtgaagaaggttt…	0	ERS11543024
WC-30_G7_a06c616a	100.0	0.09	1.885769352472456	3.19	324775028.0	1075414.0	WC-30	01_High	3568620.0	2150828.0	324775028.0	55.0	53.0	53693.0	1785692.0	silver	Low coverage (76.87x, expect >= 100.0x)	d__Bacteria;p__Firmicutes;c__Bacilli;o__Lactobacillales;f__Streptococcaceae;g__Streptococcus;s__Streptococcus lutetiensis	d__Bacteria;p__Firmicutes;c__Bacilli;o__Lactobacillales;f__Streptococcaceae;g__Streptococcus;s__Streptococcus lutetiensis	Single	gacgaacgctggcggcgtgcctaatacatgcaagtagaacgctgaagactttagcttgctaaagttggaagagttgcgaacgggtgagtaacgcgtaggtaacctgcctactagcgggggataactattggaaacgatagctaataccgcataacagcatttaacccatgttagatgcttgaaaggagcaattgcttcactagtagatggacctgcgttgtattagctagttggtgaggtaacggctcaccaaggcgacgatacatagccgacctgagagggtgatcggccacactgggactgagacacggcccagactcctacgggaggcagcagtagggaatcttcggcaatgggggcaaccctgaccgagcaacgccgcgtgagtgaagaaggttt…	0	ERS11543025
WC-30_G8_0e75a8ee	99.63	0.09	1.1591347121939992	6.15	356719984.0	1181192.0	WC-30	01_High	3195140.0	2362384.0	356719984.0	45.0	42.0	89221.0	1786051.0	silver	Low coverage (95.91x, expect >= 100.0x)	d__Bacteria;p__Firmicutes;c__Bacilli;o__Lactobacillales;f__Streptococcaceae;g__Streptococcus;s__Streptococcus lutetiensis	d__Bacteria;p__Firmicutes;c__Bacilli;o__Lactobacillales;f__Streptococcaceae;g__Streptococcus;s__Streptococcus lutetiensis	Single	gacgaacgctggcggcgtgcctaatacatgcaagtagaacgctgaagactttagcttgctaaagttggaagagttgcgaacgggtgagtaacgcgtaggtaacctgcctactagcgggggataactattggaaacgatagctaataccgcataacagcatttaacccatgttagatgcttgaaaggagcaattgcttcactagtagatggacctgcgttgtattagctagttggtgaggtaacggctcaccaaggcgacgatacatagccgacctgagagggtgatcggccacactgggactgagacacggcccagactcctacgggaggcagcagtagggaatcttcggcaatgggggcaaccctgaccgagcaacgccgcgtgagtgaagaaggttt…	0	ERS11543026
WC-30_G9_bd2d39be	100.0	0.09	1.9735063141846212	5.22	306064316.0	1013458.0	WC-30	01_High	3235760.0	2026916.0	306064316.0	46.0	42.0	63394.0	1745190.0	silver	Low coverage (79.98x, expect >= 100.0x)	d__Bacteria;p__Firmicutes;c__Bacilli;o__Lactobacillales;f__Streptococcaceae;g__Streptococcus;s__Streptococcus lutetiensis	d__Bacteria;p__Firmicutes;c__Bacilli;o__Lactobacillales;f__Streptococcaceae;g__Streptococcus;s__Streptococcus lutetiensis	Single	gacgaacgctggcggcgtgcctaatacatgcaagtagaacgctgaagactttagcttgctaaagttggaagagttgcgaacgggtgagtaacgcgtaggtaacctgcctactagcgggggataactattggaaacgatagctaataccgcataacagcatttaacccatgttagatgcttgaaaggagcaattgcttcactagtagatggacctgcgttgtattagctagttggtgaggtaacggctcaccaaggcgacgatacatagccgacctgagagggtgatcggccacactgggactgagacacggcccagactcctacgggaggcagcagtagggaatcttcggcaatgggggcaaccctgaccgagcaacgccgcgtgagtgaagaaggttt…	0	ERS11543027
WC-30_G10_560f4a1d	100.0	0.09	0.3571325834939447	3.18	236681326.0	783713.0	WC-30	01_High	2534570.0	1567426.0	236681326.0	46.0	41.0	88795.0	1768535.0	silver	Low coverage (81.62x, expect >= 100.0x)	d__Bacteria;p__Firmicutes;c__Bacilli;o__Lactobacillales;f__Streptococcaceae;g__Streptococcus;s__Streptococcus lutetiensis	d__Bacteria;p__;c__;o__;f__;g__;s__	Single	gacgaacgctggcggcgtgcctaatacatgcaagtagaacgctgaagactttagcttgctaaagttggaagagttgcgaacgggtgagtaacgcgtaggtaacctgcctactagcgggggataactattggaaacgatagctaataccgcataacagcatttaacccatgttagatgcttgaaaggagcaattgcttcactagtagatggacctgcgttgtattagctagttggtgaggtaacggctcaccaaggcgacgatacatagccgacctgagagggtgatcggccacactgggactgagacacggcccagactcctacgggaggcagcagtagggaatcttcggcaatgggggcaaccctgaccgagcaacgccgcgtgagtgaagaaggttt…	0	ERS11543017
WC-30_G11_843f0bfa	100.0	0.0	0.24149239133561545	5.55	317105436.0	1050018.0	WC-30	01_High	2648580.0	2100036.0	317105436.0	35.0	35.0	101122.0	1773534.0	gold	passed all cutoffs	d__Bacteria;p__Firmicutes;c__Bacilli;o__Lactobacillales;f__Streptococcaceae;g__Streptococcus;s__Streptococcus lutetiensis	d__Bacteria;p__Firmicutes;c__Bacilli;o__Lactobacillales;f__Streptococcaceae;g__Streptococcus;s__Streptococcus lutetiensis	Single	gacgaacgctggcggcgtgcctaatacatgcaagtagaacgctgaagactttagcttgctaaagttggaagagttgcgaacgggtgagtaacgcgtaggtaacctgcctactagcgggggataactattggaaacgatagctaataccgcataacagcatttaacccatgttagatgcttgaaaggagcaattgcttcactagtagatggacctgcgttgtattagctagttggtgaggtaacggctcaccaaggcgacgatacatagccgacctgagagggtgatcggccacactgggactgagacacggcccagactcctacgggaggcagcagtagggaatcttcggcaatgggggcaaccctgaccgagcaacgccgcgtgagtgaagaaggttt…	0	ERS11543018
WC-30_G12_330c41a3			0.027184075022293815	0.04	835936.0	2768.0	WC-30	05_Not assembled												None			ERS11543019
WC-30_H1_078f49fd			0.045306791703823034	0.31	135598.0	449.0	WC-30	05_Not assembled												None			ERS11543028
WC-30_H2_9a97d9b9			0.28579236544602016	3.06	4550234.0	15067.0	WC-30	05_Not assembled											d__Bacteria;p__Firmicutes;c__Bacilli;o__Lactobacillales;f__Streptococcaceae;g__Streptococcus;s__Streptococcus lutetiensis	None			ERS11543032
WC-30_H3_f6004b6f			2.1412133590311537	7.24	4288098.0	14199.0	WC-30	05_Not assembled											d__Bacteria;p__Firmicutes;c__Bacilli;o__Lactobacillales;f__Streptococcaceae;g__Streptococcus;s__Streptococcus lutetiensis	None			ERS11543033
WC-30_H4_09f6be71			0.7805712970687224	5.92	4494364.0	14882.0	WC-30	05_Not assembled											d__Bacteria;p__Firmicutes;c__Bacilli;o__Lactobacillales;f__Streptococcaceae;g__Streptococcus;s__Streptococcus lutetiensis	None			ERS11543034
WC-30_H5_3cd2224e			2.732646779622012	7.48	4081530.0	13515.0	WC-30	05_Not assembled											d__Bacteria;p__Firmicutes;c__Bacilli;o__Lactobacillales;f__Streptococcaceae;g__Streptococcus;s__Streptococcus lutetiensis	None			ERS11543035
WC-30_H6_dd51d70f			2.6161436009550383	5.41	17950276.0	59438.0	WC-30	05_Not assembled											d__Bacteria;p__Firmicutes;c__Bacilli;o__Lactobacillales;f__Streptococcaceae;g__Streptococcus;s__Streptococcus lutetiensis	None			ERS11543036
WC-30_H7_e840286c	100.0	0.09	2.166527629951385	3.53	71406088.0	236444.0	WC-30	01_High	2081280.0	472888.0	71406088.0	60.0	54.0	46810.0	1820331.0	bronze	Low coverage (27.98x, expect >= 50.0x)	d__Bacteria;p__Firmicutes;c__Bacilli;o__Lactobacillales;f__Streptococcaceae;g__Streptococcus;s__Streptococcus lutetiensis	d__Bacteria;p__Firmicutes;c__Bacilli;o__Lactobacillales;f__Streptococcaceae;g__Streptococcus;s__Streptococcus lutetiensis	Single	gacgaacgctggcggcgtgcctaatacatgcaagtagaacgctgaagactttagcttgctaaagttggaagagttgcgaacgggtgagtaacgcgtaggtaacctgcctactagcgggggataactattggaaacgatagctaataccgcataacagcatttaacccatgttagatgcttgaaaggagcaattgcttcactagtagatggacctgcgttgtattagctagttggtgaggtaacggctcaccaaggcgacgatacatagccgacctgagagggtgatcggccacactgggactgagacacggcccagactcctacgggaggcagcagtagggaatcttcggcaatgggggcaaccctgaccgagcaacgccgcgtgagtgaagaaggttt…	0	ERS11543037
WC-30_H8_eb665060	100.0	0.09	0.1856859304432874	0.55	61303282.0	202991.0	WC-30	01_High	1868770.0	405982.0	61303282.0	53.0	47.0	57377.0	1745680.0	bronze	Low coverage (28.60x, expect >= 50.0x)	d__Bacteria;p__Firmicutes;c__Bacilli;o__Lactobacillales;f__Streptococcaceae;g__Streptococcus;s__Streptococcus lutetiensis	d__Bacteria;p__Firmicutes;c__Bacilli;o__Lactobacillales;f__Streptococcaceae;g__Streptococcus;s__Streptococcus lutetiensis	Single	gacgaacgctggcggcgtgcctaatacatgcaagtagaacgctgaagactttagcttgctaaagttggaagagttgcgaacgggtgagtaacgcgtaggtaacctgcctactagcgggggataactattggaaacgatagctaataccgcataacagcatttaacccatgttagatgcttgaaaggagcaattgcttcactagtagatggacctgcgttgtattagctagttggtgaggtaacggctcaccaaggcgacgatacatagccgacctgagagggtgatcggccacactgggactgagacacggcccagactcctacgggaggcagcagtagggaatcttcggcaatgggggcaaccctgaccgagcaacgccgcgtgagtgaagaaggttt…	0	ERS11543038
WC-30_H9_57e2d246	100.0	0.09	2.0221212208382475	5.23	66363896.0	219748.0	WC-30	01_High	1938780.0	439496.0	66363896.0	44.0	40.0	67558.0	1734789.0	bronze	Low coverage (28.49x, expect >= 50.0x)	d__Bacteria;p__Firmicutes;c__Bacilli;o__Lactobacillales;f__Streptococcaceae;g__Streptococcus;s__Streptococcus lutetiensis	d__Bacteria;p__Firmicutes;c__Bacilli;o__Lactobacillales;f__Streptococcaceae;g__Streptococcus;s__Streptococcus lutetiensis	Single	gacgaacgctggcggcgtgcctaatacatgcaagtagaacgctgaagactttagcttgctaaagttggaagagttgcgaacgggtgagtaacgcgtaggtaacctgcctactagcgggggataactattggaaacgatagctaataccgcataacagcatttaacccatgttagatgcttgaaaggagcaattgcttcactagtagatggacctgcgttgtattagctagttggtgaggtaacggctcaccaaggcgacgatacatagccgacctgagagggtgatcggccacactgggactgagacacggcccagactcctacgggaggcagcagtagggaatcttcggcaatgggggcaaccctgaccgagcaacgccgcgtgagtgaagaaggttt…	0	ERS11543039
WC-30_H10_abad75dd	98.39	0.0	4.248626413140409	4.82	98338448.0	325624.0	WC-30	01_High	2578740.0	651248.0	98338448.0	58.0	53.0	143271.0	2556228.0	bronze	Low coverage (33.73x, expect >= 50.0x)	d__Bacteria;p__Firmicutes_A;c__Clostridia;o__Clostridiales;f__Clostridiaceae;g__Clostridium_P;s__Clostridium_P ventriculi	d__Bacteria;p__Firmicutes_A;c__Clostridia;o__Clostridiales;f__Clostridiaceae;g__Clostridium_P;s__Clostridium_P ventriculi	Single	gatgaacgctggcggcgtgcttaacacatgcaagtcgagcgagaaaagttcttcggagcttttctagcggcggacgggtgagtaacacgtgggcaacctgcctcatagaggggaatagccttccgaaaggaagattaataccgcataacattgttgaaaggcatcttttaacaatcaaaggagcaatccgctatgagatgggcccgcggcgcattagctagttggtgaggtaacggctcaccaaggcgacgatgcgtagccgacctgagagggtgatcggccacattggaactgagacacggtccagactcctacgggaggcagcagtggggaatattgcacaatgggggaaaccctgatgcagcaacgccgcgtgagtgatgaaggtcttcggattgt…	10	ERS11543029
WC-30_H11_db6bd805	100.0	0.09	5.552886689871415	4.83	81568086.0	270093.0	WC-30	01_High	2036260.0	540186.0	81568086.0	49.0	48.0	50209.0	1803410.0	bronze	Low coverage (33.25x, expect >= 50.0x)	d__Bacteria;p__Firmicutes;c__Bacilli;o__Lactobacillales;f__Streptococcaceae;g__Streptococcus;s__Streptococcus lutetiensis	d__Bacteria;p__Firmicutes;c__Bacilli;o__Lactobacillales;f__Streptococcaceae;g__Streptococcus;s__Streptococcus lutetiensis	Single	gacgaacgctggcggcgtgcctaatacatgcaagtagaacgctgaagactttagcttgctaaagttggaagagttgcgaacgggtgagtaacgcgtaggtaacctgcctactagcgggggataactattggaaacgatagctaataccgcataacagcatttaacccatgttagatgcttgaaaggagcaattgcttcactagtagatggacctgcgttgtattagctagttggtgaggtaacggctcaccaaggcgacgatacatagccgacctgagagggtgatcggccacactgggactgagacacggcccagactcctacgggaggcagcagtagggaatcttcggcaatgggggcaaccctgaccgagcaacgccgcgtgagtgaagaaggttt…	0	ERS11543030
WC-30_H12_40f96e65			0.06227885970715991	0.02	372366.0	1233.0	WC-30	05_Not assembled												None			ERS11543031
BBE-34-35_A1_b7fdb969			0.1005379282570549	0.06	520346.0	1723.0	BBE-34-35	05_Not assembled												None			ERS11542656
BBE-34-35_A2_2d41074b			0.060265224520323325	0.19	95432.0	316.0	BBE-34-35	05_Not assembled												None			ERS11542660
BBE-34-35_A3_3f6d09b5			0.16526191640537352	0.14	103284.0	342.0	BBE-34-35	05_Not assembled												None			ERS11542661
BBE-34-35_A4_b1077c7c	98.95	0.63	2.9340102983056697	8.15	295578272.0	978736.0	BBE-34-35	01_High	4246250.0	1957472.0	295578272.0	68.0	64.0	111879.0	3687666.0	silver	Low coverage (64.92x, expect >= 100.0x)	d__Bacteria;p__Firmicutes_A;c__Clostridia;o__Lachnospirales;f__Lachnospiraceae;g__Fusicatenibacter;s__	d__Bacteria;p__Firmicutes_A;c__Clostridia;o__Lachnospirales;f__Lachnospiraceae;g__Fusicatenibacter;s__Fusicatenibacter saccharivorans	Single	tgagcggcggacgggtgagtaacgcgtgggtgacctgccccataccgggggataacagctggaaacggctgctaataccgcataagcgcacagagctgcatggctcggtgtgaaaaactccggtggtatgggatgggcccgcgtctgattaggcagttggcggggtaacggcccaccaaaccgacgatcagtagccggcctgagagggcgaccggccacattgggactgagacacggcccaaactcctacgggaggcagcagtggggaatattgcacaatgggggaaaccctgatgcagcgacgccgcgtgagcgaagaagtatttcggtatgtaaagctctatcagcagggaagataatgacggtacctgactaagaagccccggctaactacgtgcc…	119	ERS11542662
BBE-34-35_A5_35846d5e			0.5711532376377182	0.44	16907470.0	55985.0	BBE-34-35	05_Not assembled											d__Bacteria;p__;c__;o__;f__;g__;s__	None			ERS11542663
BBE-34-35_A6_1e7ec2db			0.5139084658976498	0.52	207282834.0	686367.0	BBE-34-35	05_Not assembled											d__Bacteria;p__Proteobacteria;c__Gammaproteobacteria;o__Pseudomonadales;f__Moraxellaceae;g__Acinetobacter;s__	None			ERS11542664
BBE-34-35_A7_edf0190e			0.9827978022610246	0.69	282514054.0	935477.0	BBE-34-35	05_Not assembled											d__Bacteria;p__;c__;o__;f__;g__;s__	None			ERS11542665
BBE-34-35_A8_81d523ea			0.9520179501193796	0.53	165499322.0	548011.0	BBE-34-35	05_Not assembled											d__Bacteria;p__Proteobacteria;c__Gammaproteobacteria;o__Pseudomonadales;f__Moraxellaceae;g__Acinetobacter;s__	None			ERS11542666
BBE-34-35_A9_050cafef	100.0	0.63	1.03601530362742	2.59	353309196.0	1169898.0	BBE-34-35	01_High	5363270.0	2339796.0	353309196.0	241.0	208.0	38440.0	4017770.0	bronze	Too many contigs (241, expect <= 200)	d__Bacteria;p__Firmicutes_A;c__Clostridia;o__Lachnospirales;f__Lachnospiraceae;g__Blautia_A;s__	d__Bacteria;p__Firmicutes_A;c__Clostridia;o__Lachnospirales;f__Lachnospiraceae;g__Blautia_A;s__	None			ERS11542667
BBE-34-35_A10_df2cb994	99.33	0.12	1.0616172367171992	0.61	236139538.0	781919.0	BBE-34-35	01_High	5987160.0	1563838.0	236139538.0	145.0	120.0	54216.0	3421584.0	bronze	Low coverage (31.58x, expect >= 50.0x)	d__Bacteria;p__Firmicutes_A;c__Clostridia;o__Lachnospirales;f__Lachnospiraceae;g__Coprococcus;s__	d__Bacteria;p__Firmicutes_A;c__Clostridia;o__Lachnospirales;f__Lachnospiraceae;g__Coprococcus;s__	Multiple	gatgaacgctggcggcgtgcttaacacatgcaagtcgaacgattgaagctggagcttgctccggccgatttagtggcggacgggtgagtaacgcgtgggtaacctgcctcatacagggggatagcagttggaaacgactggtaaaaccgcataagcgcacggtatcgcatgatacagtgtgaaaacactccggtggtatgagatggacccgcgtctgattagctagttggcgaggtaacggcccaccaaggcgacgatcagtagccggcctgagagggtgaacggccacattgggactgagacacggcccaaactcctacgggaggcagcagtggggaatattgcacaatgggggaaaccctgatgcagcgacgccgcgtgagtgaagaagtatttcgg…	16	ERS11542657
BBE-34-35_A11_e7bc8ba2	47.96	1.8	1.5420130598624977	0.58	219325084.0	726242.0	BBE-34-35	03_Low	7072020.0	1452484.0	219325084.0	1789.0	649.0	1098.0	1825960.0	exclude	Too many contigs (1789, expect <= 500)		d__Bacteria;p__;c__;o__;f__;g__;s__	None			ERS11542658
BBE-34-35_A12_18bd9fb6	97.24	4.92	3.011103759744556	5.93	453056776.0	1500188.0	BBE-34-35	01_High	5104680.0	3000376.0	453056776.0	45.0	38.0	384722.0	4485531.0	silver	Low coverage (82.96x, expect >= 100.0x)	d__Bacteria;p__Firmicutes_A;c__Clostridia;o__Clostridiales;f__Clostridiaceae;g__Clostridium_J;s__	d__Bacteria;p__Firmicutes_A;c__Clostridia;o__Clostridiales;f__Clostridiaceae;g__Clostridium_J;s__	Single	gacgaacgctggcggcgtgcctaacacatgcaagtcgagcgatgaagctccttcgggagtggattagcggcggacgggtgagtaacacgtgggtaacctgcctcatagaggggaatagcctcccgaaagggagattaataccgcataaagtatgaaggtcgcatgacttttataccaaaggagtaatccgctatgagatggacccgcggcgcattagctagttggtgaggtaacggctcaccaaggcgacgatgcgtagccgacctgagagggtgatcggccacattggaactgagacacggtccagactcctacgggaggcagcagtggggaatattgcgcaatgggggaaaccctgacgcagcaacgccgcgtgaatgaagaaggccttagggttgt…	27	ERS11542659
BBE-34-35_B1_b37c22dc			0.0035957771193510344	0.08	1081764.0	3582.0	BBE-34-35	05_Not assembled											s__;p__;c__;o__;f__;g__;s__	None			ERS11542668
BBE-34-35_B2_5b422956	100.0	97.37	0.3907890573310704	2.06	327953578.0	1085939.0	BBE-34-35	04_Contaminated	10007600.0	2171878.0	327953578.0	722.0	583.0	70667.0	9440386.0	exclude	Too many contigs (722, expect <= 500)		d__Bacteria;p__;c__;o__;f__;g__;s__	None			ERS11542672
BBE-34-35_B3_eaf3b412			0.11923596927768028	0.13	52850.0	175.0	BBE-34-35	05_Not assembled												None			ERS11542673
BBE-34-35_B4_f01feed2	98.95	0.63	2.175157495037828	5.9	378939030.0	1254765.0	BBE-34-35	01_High	4283010.0	2509530.0	378939030.0	48.0	37.0	190189.0	3603624.0	silver	Low coverage (83.72x, expect >= 100.0x)	d__Bacteria;p__Firmicutes_A;c__Clostridia;o__Lachnospirales;f__Lachnospiraceae;g__Fusicatenibacter;s__	d__Bacteria;p__Firmicutes_A;c__Clostridia;o__Lachnospirales;f__Lachnospiraceae;g__Fusicatenibacter;s__Fusicatenibacter saccharivorans	Single	ctgagcggcggacgggtgagtaacgcgtgggtgacctgccccataccgggggataacagctggaaacggctgctaataccgcataagcgcacagagctgcatggctcggtgtgaaaaactccggtggtatgggatgggcccgcgtctgattaggcagttggcggggtaacggcccaccaaaccgacgatcagtagccggcctgagagggcgaccggccacattgggactgagacacggcccaaactcctacgggaggcagcagtggggaatattgcacaatgggggaaaccctgatgcagcgacgccgcgtgagcgaagaagtatttcggtatgtaaagctctatcagcagggaagataatgacggtacctgactaagaagccccggctaactacgtgc…	147	ERS11542674
BBE-34-35_B5_cd8a1c24			0.5964675085579495	0.62	205214436.0	679518.0	BBE-34-35	05_Not assembled											d__Bacteria;p__;c__;o__;f__;g__;s__	None			ERS11542675
BBE-34-35_B6_a98da924			0.4949227627074763	0.36	17393992.0	57596.0	BBE-34-35	05_Not assembled											d__Bacteria;p__;c__;o__;f__;g__;s__	None			ERS11542676
BBE-34-35_B7_b44a9a55			0.7575583235048758	0.35	12468070.0	41285.0	BBE-34-35	05_Not assembled											d__Bacteria;p__;c__;o__;f__;g__;s__	None			ERS11542677
BBE-34-35_B8_8391068d			0.8306245145700888	0.48	16819890.0	55695.0	BBE-34-35	05_Not assembled											d__Bacteria;p__;c__;o__;f__;g__;s__	None			ERS11542678
BBE-34-35_B9_8209e7bd	100.0	0.63	0.5444006558697465	3.87	588161308.0	1947554.0	BBE-34-35	01_High	6441790.0	3895108.0	588161308.0	236.0	210.0	36904.0	4029658.0	bronze	Too many contigs (236, expect <= 200)	d__Bacteria;p__Firmicutes_A;c__Clostridia;o__Lachnospirales;f__Lachnospiraceae;g__Blautia_A;s__	d__Bacteria;p__Firmicutes_A;c__Clostridia;o__Lachnospirales;f__Lachnospiraceae;g__Blautia_A;s__	None			ERS11542679
BBE-34-35_B10_6f6b76cc			1.2100509162040098	0.35	13650702.0	45201.0	BBE-34-35	05_Not assembled											d__Bacteria;p__Firmicutes_A;c__Clostridia;o__Lachnospirales;f__Lachnospiraceae;g__Coprococcus;s__Coprococcus eutactus	None			ERS11542669
BBE-34-35_B11_8ef6a931	94.89	0.51	1.3999079481057446	0.62	203329956.0	673278.0	BBE-34-35	01_High	6123100.0	1346556.0	203329956.0	889.0	710.0	6124.0	3243753.0	exclude	Too many contigs (889, expect <= 500)		d__Bacteria;p__Firmicutes_A;c__Clostridia;o__Lachnospirales;f__Lachnospiraceae;g__Coprococcus;s__	None			ERS11542670
BBE-34-35_B12_8f09286b	99.33	0.35	1.013289992233121	0.61	297290612.0	984406.0	BBE-34-35	01_High	7864820.0	1968812.0	297290612.0	326.0	293.0	20222.0	3361303.0	bronze	Low coverage (28.48x, expect >= 50.0x);Too many contigs (326, expect <= 200)	d__Bacteria;p__Firmicutes_A;c__Clostridia;o__Lachnospirales;f__Lachnospiraceae;g__Coprococcus;s__	d__Bacteria;p__Firmicutes_A;c__Clostridia;o__;f__;g__;s__	Multiple	gatgaacgctggcggcgtgcttaacacatgcaagtcgaacgattgaagctggagcttgctccggccgatttagtggcggacgggtgagtaacgcgtgggtaacctgcctcatacagggggatagcagttggaaacgactggtaaaaccgcataagcgcacggtatcgcatgatacagtgtgaaaacactccggtggtatgagatggacccgcgtctgattagctagttggcgaggtaacggcccaccaaggcgacgatcagtagccggcctgagagggtgaacggccacattgggactgagacacggcccaaactcctacgggaggcagcagtggggaatattgcacaatgggggaaaccctgatgcagcgacgccgcgtgagtgaagaagtatttcgg…	16	ERS11542671
BBE-34-35_C1_c72229ea			0.14656387538474813	0.0	135598.0	449.0	BBE-34-35	05_Not assembled												None			ERS11542680
BBE-34-35_C2_a063564b	95.71	5.14	0.04358081868653453	8.18	58776448.0	194624.0	BBE-34-35	05_Not assembled	5322680.0	389248.0	58776448.0	1760.0	1259.0	3638.0	4334249.0	exclude	Too many contigs (1760, expect <= 500)		d__Bacteria;p__Firmicutes_A;c__Clostridia;o__Clostridiales;f__Clostridiaceae;g__Clostridium_J;s__	None			ERS11542684
BBE-34-35_C3_ad8542c4			0.07493599516727555	0.06	22348.0	74.0	BBE-34-35	05_Not assembled												None			ERS11542685
BBE-34-35_C4_f215088e			0.5734545349941029	0.25	5671560.0	18780.0	BBE-34-35	05_Not assembled											s__;p__;c__;o__;f__;g__;s__	None			ERS11542686
BBE-34-35_C5_06219ec2			0.3441877858642809	0.54	144782726.0	479413.0	BBE-34-35	05_Not assembled											d__Bacteria;p__Proteobacteria;c__Gammaproteobacteria;o__;f__;g__;s__	None			ERS11542687
BBE-34-35_C6_d29f6db3			0.5090182090153323	0.36	12506726.0	41413.0	BBE-34-35	05_Not assembled											d__Bacteria;p__;c__;o__;f__;g__;s__	None			ERS11542688
BBE-34-35_C7_975fc787			0.8352271092828581	0.45	10169850.0	33675.0	BBE-34-35	05_Not assembled											s__;p__;c__;o__;f__;g__;s__	None			ERS11542689
BBE-34-35_C8_ee20a62f			0.9410867876765526	0.39	12716012.0	42106.0	BBE-34-35	05_Not assembled											d__Bacteria;p__;c__;o__;f__;g__;s__	None			ERS11542690
BBE-34-35_C9_7e1d83eb	99.19	0.81	4.926646146765238	4.54	270284866.0	894983.0	BBE-34-35	01_High	3800840.0	1789966.0	270284866.0	26.0	20.0	2261681.0	3574492.0	silver	Low coverage (68.75x, expect >= 100.0x)	d__Bacteria;p__Firmicutes_A;c__Clostridia;o__Clostridiales;f__Clostridiaceae;g__Clostridium;s__	d__Bacteria;p__;c__;o__;f__;g__;s__	Single	ccgctataagatgggcccgcggcgcattagctagttggtgaggtaacggctcaccaaggcgacgatgcgtagccgacctgagagggtgatcggccacattgggactgagacacggcccagactcctacgggaggcagcagtggggaatattgcacaatgggggaaaccctgatgcagcaacgccgcgtgagtgatgaaggtcttcggatcgtaaagctctgtcttcagggacgataatgacggtacctgaggaggaagccacggctaactacgtgccagcagccgcggtaatacgtaggtggcgagcgttgtccggatttactgggcgtaaagggagcgtaggcggacttttaagtgagatgtgaaatacccgggctcaacctgggggctgcatttcaa…	181	ERS11542691
BBE-34-35_C10_3622596a			1.1076431838448926	0.4	15144696.0	50148.0	BBE-34-35	05_Not assembled											d__Bacteria;p__;c__;o__;f__;g__;s__	None			ERS11542681
BBE-34-35_C11_8b595e8e			1.359635244369013	0.13	907812.0	3006.0	BBE-34-35	05_Not assembled												None			ERS11542682
BBE-34-35_C12_228b7bcd			1.0270977763714293	0.23	8419760.0	27880.0	BBE-34-35	05_Not assembled											d__Bacteria;p__;c__;o__;f__;g__;s__	None			ERS11542683
BBE-34-35_D1_8e58eb1d			0.1370710237896614	0.01	110834.0	367.0	BBE-34-35	05_Not assembled												None			ERS11542692
BBE-34-35_D2_5d705203	99.73	0.57	0.19431579552972988	1.07	209457536.0	693568.0	BBE-34-35	01_High	6720960.0	1387136.0	209457536.0	112.0	92.0	190659.0	6819468.0	bronze	Low coverage (29.38x, expect >= 50.0x)	d__Bacteria;p__Firmicutes;c__Bacilli;o__Paenibacillales;f__Paenibacillaceae;g__Paenibacillus_B;s__	d__Bacteria;p__;c__;o__;f__;g__;s__	Single	gacgaacgctggcggcgtgcctaatacatgcaagtcgagcggactagatggagtgcttgcactcctgatggttagcggcggacgggtgagtaacacgtaggtaacctgcccataagactgggataacccacggaaacgtgagctaataccggataggcattttcctcgcatgagggagatgagaaaggcggagcaatctgccacttatggatggacctgcggcgcattagctagttggtaaggtaatggcttaccaaggcgacgatgcgtagccgacctgagagggtgatcggccacactgggactgagacacggcccagactcctacgggaggcagcagtagggaatcttccgcaatggacgaaagtctgacggagcaacgccgcgtgagtgatgaag…	66	ERS11542696
BBE-34-35_D3_d70c4875			0.07263469781089088	0.14	129860.0	430.0	BBE-34-35	05_Not assembled												None			ERS11542697
BBE-34-35_D4_94af51f1	99.33	0.34	0.580933751402353	0.98	215286438.0	712869.0	BBE-34-35	01_High	5285410.0	1425738.0	215286438.0	108.0	76.0	153698.0	3569759.0	bronze	Low coverage (35.62x, expect >= 50.0x)	d__Bacteria;p__Firmicutes_A;c__Clostridia;o__Lachnospirales;f__Lachnospiraceae;g__Coprococcus;s__	d__Bacteria;p__Firmicutes_A;c__Clostridia;o__Lachnospirales;f__Lachnospiraceae;g__Coprococcus;s__Coprococcus eutactus	Single	gatgaacgctggcggcgtgcttaacacatgcaagtcgaacgattgaagctggagcttgctccggcggatttagtggcggacgggtgagtaacgcgtgggtaacctgcctcatacagggggatagcagttggaaacgactggtaaaaccgcataagcgcacggtatcgcatgatacagtgtgaaaacactccggtggtatgagatggacccgcgtctgattagctagttggcgaggtaacggcccaccaaggcgacgatcagtagccggcctgagagggtgaacggccacattgggactgagacacggcccaaactcctacgggaggcagcagtggggaatattgcacaatgggggaaaccctgatgcagcgacgccgcgtgagtgaagaagtatttcgg…	82	ERS11542698
BBE-34-35_D5_d226c575			0.7290797687196157	0.72	222506050.0	736775.0	BBE-34-35	05_Not assembled											d__Bacteria;p__Proteobacteria;c__Gammaproteobacteria;o__Pseudomonadales;f__Moraxellaceae;g__Acinetobacter;s__	None			ERS11542699
BBE-34-35_D6_1239f22b			0.5458389667174871	0.39	17031290.0	56395.0	BBE-34-35	05_Not assembled											d__Bacteria;p__;c__;o__;f__;g__;s__	None			ERS11542700
BBE-34-35_D7_8db93630			0.5958921842188534	0.29	8646260.0	28630.0	BBE-34-35	05_Not assembled											d__Bacteria;p__;c__;o__;f__;g__;s__	None			ERS11542701
BBE-34-35_D8_0e67210c			1.0587406150217185	0.36	12195364.0	40382.0	BBE-34-35	05_Not assembled											d__Bacteria;p__;c__;o__;f__;g__;s__	None			ERS11542702
BBE-34-35_D9_f20347ad	99.19	0.97	0.43911630181514827	1.13	250610472.0	829836.0	BBE-34-35	01_High	4978380.0	1659672.0	250610472.0	42.0	23.0	531339.0	3839080.0	bronze	Low coverage (44.89x, expect >= 50.0x)	d__Bacteria;p__Firmicutes_A;c__Clostridia;o__Clostridiales;f__Clostridiaceae;g__Clostridium;s__	d__Bacteria;p__Firmicutes_A;c__Clostridia;o__Clostridiales;f__Clostridiaceae;g__;s__	Single	gacgaacgctggcggcgtgcctaacacatgcaagtcgagcgaggtgagttccttcgggaacaaacctagcggcggacgggtgagtaacacgtgggcaacctaccttatagaggggaatagcctcccgaaagggagattaataccgcataacattgcactttcgcatgaaagagtaattaaaggagtaatccgctataagatgggcccgcggcgcattagctagttggtgaggtaacggctcaccaaggcgacgatgcgtagccgacctgagagggtgatcggccacattgggactgagacacggcccagactcctacgggaggcagcagtggggaatattgcacaatgggggaaaccctgatgcagcaacgccgcgtgagtgatgaaggtcttcggatc…	112	ERS11542703
BBE-34-35_D10_ae8e5e39			1.2606794580444725	0.37	14850850.0	49175.0	BBE-34-35	05_Not assembled											d__Bacteria;p__;c__;o__;f__;g__;s__	None			ERS11542693
BBE-34-35_D11_5ca7ef39			0.8585277450162528	0.43	20700892.0	68546.0	BBE-34-35	05_Not assembled											d__Bacteria;p__Firmicutes_A;c__Clostridia;o__Lachnospirales;f__Lachnospiraceae;g__Blautia_A;s__Blautia_A massiliensis	None			ERS11542694
BBE-34-35_D12_75ea6199			1.3472657710784457	0.3	13111632.0	43416.0	BBE-34-35	05_Not assembled											d__Bacteria;p__;c__;o__;f__;g__;s__	None			ERS11542695
BBE-34-35_E1_56374952			1.449961165607111	0.11	5544418.0	18359.0	BBE-34-35	05_Not assembled											d__Bacteria;p__Firmicutes_A;c__Clostridia;o__Clostridiales;f__Clostridiaceae;g__Clostridium;s__Clostridium baratii	None			ERS11542704
BBE-34-35_E2_3712cf3c			0.07464833299772748	0.11	148886.0	493.0	BBE-34-35	05_Not assembled												None			ERS11542708
BBE-34-35_E3_e52eb019			0.14944049708022894	0.09	44092.0	146.0	BBE-34-35	05_Not assembled												None			ERS11542709
BBE-34-35_E4_d731a195			0.4365273422892155	0.35	11299330.0	37415.0	BBE-34-35	05_Not assembled											d__Bacteria;p__;c__;o__;f__;g__;s__	None			ERS11542710
BBE-34-35_E5_6cd9b50b			0.4230072203204556	0.23	218346.0	723.0	BBE-34-35	05_Not assembled												None			ERS11542711
BBE-34-35_E6_bd082780			0.5981934815752379	0.31	9332706.0	30903.0	BBE-34-35	05_Not assembled											d__Bacteria;p__;c__;o__;f__;g__;s__	None			ERS11542712
BBE-34-35_E7_7c7a23df			0.8668699479331473	0.27	6968348.0	23074.0	BBE-34-35	05_Not assembled											d__Bacteria;p__;c__;o__;f__;g__;s__	None			ERS11542713
BBE-34-35_E8_51f5e65c			0.9891263699910824	0.32	11617034.0	38467.0	BBE-34-35	05_Not assembled											d__Bacteria;p__;c__;o__;f__;g__;s__	None			ERS11542714
BBE-34-35_E9_d4a1d9cf	100.0	0.63	0.5930155625233725	1.46	461411908.0	1527854.0	BBE-34-35	01_High	6368670.0	3055708.0	461411908.0	237.0	215.0	35641.0	4034115.0	bronze	Too many contigs (237, expect <= 200)	d__Bacteria;p__Firmicutes_A;c__Clostridia;o__Lachnospirales;f__Lachnospiraceae;g__Blautia_A;s__	d__Bacteria;p__Firmicutes_A;c__Clostridia;o__Lachnospirales;f__Lachnospiraceae;g__Blautia_A;s__	Single	gtcatatgcttgtctcaaagattaagccatgcatgtctaagtataagcaatttatacagtgaaactgcgaatggctcattaaatcagttatcgtttatttgatagttcctttactacatggtataactgtggtaattctagagctaatacatgcttaaaatctcgaccctttggaagagatgtatttattagataaaaaatcaatgtcttcggactctttgatgattcataataacttttcgaatcgcatggccttgtgctggcgatggttcattcaaatttctgccctatcaactttcgatggtaggatagtggcctaccatggtttcaacgggtaacggggaataagggttcgattccggagagggagcctgagaaacggctaccacatccaaggaa…	12	ERS11542715
BBE-34-35_E10_fa377ff0			1.2638437419095014	0.44	18300294.0	60597.0	BBE-34-35	05_Not assembled											d__Bacteria;p__Firmicutes_A;c__Clostridia;o__Lachnospirales;f__Lachnospiraceae;g__CAG-127;s__CAG-127 sp900539705	None			ERS11542705
BBE-34-35_E11_9b1fc856	100.0	0.0	0.6557259154848546	0.69	280885368.0	930084.0	BBE-34-35	01_High	6381500.0	1860168.0	280885368.0	64.0	41.0	139988.0	2848833.0	bronze	Low coverage (34.31x, expect >= 50.0x)	d__Bacteria;p__Firmicutes_A;c__Clostridia;o__Lachnospirales;f__Lachnospiraceae;g__Lachnospira;s__Lachnospira sp900772425	d__Bacteria;p__;c__;o__;f__;g__;s__	Single	gatgaacgctggcggcgtgcttaacacatgcaagtcgaacgaagcactttatttgatttccttcgggaatgattatttagtgactgagtggcggacgggtgagtaacgcgtgggtaacctgcctcatacagggggatagcagttggaaacgactggtaataccgcataagcgcacaggaccgcatggtctggtgtgaaaaactccggtggtatgagatggacccgcgtctgattagctagttggtggggtaacggcccaccaaggcgacgatcagtagccggcctgagagggtgaacggccacattgggactgagacacggcccagactcctacgggaggcagcagtggggaatattgcacaatggaggaaactctgatgcagcgacgccgcgtgagtg…	46	ERS11542706
BBE-34-35_E12_de81556c	97.24	4.92	2.4956131519143923	6.05	458504252.0	1518226.0	BBE-34-35	01_High	4917650.0	3036452.0	458504252.0	44.0	38.0	349077.0	4486818.0	silver	Low coverage (88.34x, expect >= 100.0x)	d__Bacteria;p__Firmicutes_A;c__Clostridia;o__Clostridiales;f__Clostridiaceae;g__Clostridium_J;s__	d__Bacteria;p__Firmicutes_A;c__Clostridia;o__Clostridiales;f__Clostridiaceae;g__Clostridium_J;s__	Single	gacgaacgctggcggcgtgcctaacacatgcaagtcgagcgatgaagctccttcgggagtggattagcggcggacgggtgagtaacacgtgggtaacctgcctcatagaggggaatagcctcccgaaagggagattaataccgcataaagtatgaaggtcgcatgacttttataccaaaggagtaatccgctatgagatggacccgcggcgcattagctagttggtgaggtaacggctcaccaaggcgacgatgcgtagccgacctgagagggtgatcggccacattggaactgagacacggtccagactcctacgggaggcagcagtggggaatattgcgcaatgggggaaaccctgacgcagcaacgccgcgtgaatgaagaaggccttagggttgt…	27	ERS11542707
BBE-34-35_F1_ab63e36b	19.32	0.11	1.9018784339671488	0.44	38080086.0	126093.0	BBE-34-35	03_Low	2694400.0	252186.0	38080086.0	758.0	113.0	750.0	578546.0	exclude	Too many contigs (758, expect <= 500)		s__;p__;c__;o__;f__;g__;s__	None			ERS11542716
BBE-34-35_F2_0bae1745	99.17	5.61	1.2189684434600006	0.78	246431698.0	815999.0	BBE-34-35	05_Not assembled	5853300.0	1631998.0	246431698.0	113.0	84.0	224902.0	3767674.0	bronze	Low coverage (39.06x, expect >= 50.0x)	d__Bacteria;p__Firmicutes_A;c__Clostridia;o__Clostridiales;f__Clostridiaceae;g__Clostridium;s__	d__Bacteria;p__Firmicutes_A;c__Clostridia;o__Clostridiales;f__Clostridiaceae;g__Clostridium_P;s__Clostridium_P ventriculi	Multiple	gatgaacgctggcggcgtgcttaacacatgcaagtcgagcgagaaaagttcttcggagcttttctagcggcggacgggtgagtaacacgtgggcaacctgcctcatagaggggaatagccttccgaaaggaagattaataccgcataatattgttgaaaggcatcttttaacaatcaaaggagcaatccgctatgagatgggcccgcggcgcattagctagttggtgaggtaacggctcaccaaggcgacgatgcgtagccgacctgagagggtgatcggccacattggaactgagacacggtccagactcctacgggaggcagcagtggggaatattgcacaatgggggaaaccctgatgcagcaacgccgcgtgagtgatgaaggtcttcggattgt…	5	ERS11542720
BBE-34-35_F3_3519564e			0.1937404711906337	0.11	27482.0	91.0	BBE-34-35	05_Not assembled												None			ERS11542721
BBE-34-35_F4_9349de68	98.66	0.0	0.8228576359922906	0.78	199640422.0	661061.0	BBE-34-35	01_High	5554940.0	1322122.0	199640422.0	70.0	51.0	112060.0	2973475.0	bronze	Low coverage (29.02x, expect >= 50.0x)	d__Bacteria;p__Firmicutes_A;c__Clostridia;o__Lachnospirales;f__Lachnospiraceae;g__CAG-127;s__	d__Bacteria;p__Firmicutes_A;c__Clostridia;o__Lachnospirales;f__Lachnospiraceae;g__CAG-127;s__	Single	gatgaacgctggcggcgtgcttaacacatgcaagtcgaacgaagacattcgagtgcttgcacttggatggactgagtggcggacgggtgagtaacgcgtgggtaacctgccttatacagggggataacagttggaaacgactgctaataccgcataagcgcacggtatcgcatgatacagtgtgaaaaactccggtggtataagatggacccgcgtctgattagctagttggcgaggtaacggcccaccaaggcgacgatcagtagccggcctgagagggtgaacggccacattgggactgagacacggcccaaactcctacgggaggcagcagtggggaatattgcacaatgggggaaaccctgatgcagcgacgccgcgtgagtgatgaagtatttc…	57	ERS11542722
BBE-34-35_F5_d861ddcc			0.3810085435664355	0.46	15482936.0	51268.0	BBE-34-35	05_Not assembled											d__Bacteria;p__;c__;o__;f__;g__;s__	None			ERS11542723
BBE-34-35_F6_944eeab8			0.7992693380893479	0.27	10905522.0	36111.0	BBE-34-35	05_Not assembled											s__;p__;c__;o__;f__;g__;s__	None			ERS11542724
BBE-34-35_F7_eed08f4a			0.8749244886804936	0.19	7032070.0	23285.0	BBE-34-35	05_Not assembled											d__Bacteria;p__;c__;o__;f__;g__;s__	None			ERS11542725
BBE-34-35_F8_0a03184a			0.9039783678048501	0.27	11543044.0	38222.0	BBE-34-35	05_Not assembled											d__Bacteria;p__;c__;o__;f__;g__;s__	None			ERS11542726
BBE-34-35_F9_f2aa1ec8			0.4477461669015908	0.42	11626094.0	38497.0	BBE-34-35	05_Not assembled											d__Bacteria;p__;c__;o__;f__;g__;s__	None			ERS11542727
BBE-34-35_F10_302c1c89			0.9402238011679084	0.35	12175130.0	40315.0	BBE-34-35	05_Not assembled											d__Bacteria;p__;c__;o__;f__;g__;s__	None			ERS11542717
BBE-34-35_F11_5e294478			1.5848747231251616	0.46	15665948.0	51874.0	BBE-34-35	05_Not assembled											d__Bacteria;p__;c__;o__;f__;g__;s__	None			ERS11542718
BBE-34-35_F12_0b51f2e1			0.4730604378218221	0.16	6859930.0	22715.0	BBE-34-35	05_Not assembled											d__Bacteria;p__;c__;o__;f__;g__;s__	None			ERS11542719
BBE-34-35_G1_909dba13			1.6910220636884044		45602.0	151.0	BBE-34-35	05_Not assembled												None			ERS11542728
BBE-34-35_G2_b5e9be09			3.1532088715013087	0.15	3177946.0	10523.0	BBE-34-35	05_Not assembled											d__Bacteria;p__Firmicutes_A;c__Clostridia;o__Clostridiales;f__Clostridiaceae;g__Clostridium_J;s__Clostridium_J sp002316385	None			ERS11542732
BBE-34-35_G3_db3bd979			0.5728792106550067	0.16	20536.0	68.0	BBE-34-35	05_Not assembled												None			ERS11542733
BBE-34-35_G4_a788236b			0.35483128613756004	0.26	9809564.0	32482.0	BBE-34-35	05_Not assembled											s__;p__;c__;o__;f__;g__;s__	None			ERS11542734
BBE-34-35_G5_0ae50b4e			0.4713344648045335	0.42	12531188.0	41494.0	BBE-34-35	05_Not assembled											d__Bacteria;p__;c__;o__;f__;g__;s__	None			ERS11542735
BBE-34-35_G6_0c7139c0			0.5789201162155164	0.3	9527496.0	31548.0	BBE-34-35	05_Not assembled											d__Bacteria;p__;c__;o__;f__;g__;s__	None			ERS11542736
BBE-34-35_G7_1caa2d48			0.7405862555015391	0.34	11555728.0	38264.0	BBE-34-35	05_Not assembled											d__Bacteria;p__;c__;o__;f__;g__;s__	None			ERS11542737
BBE-34-35_G8_f6b28f07			0.904553692143946	0.22	8802998.0	29149.0	BBE-34-35	05_Not assembled											s__;p__;c__;o__;f__;g__;s__	None			ERS11542738
BBE-34-35_G9_352ec77d	100.0	0.63	0.8884446106492535	2.65	433427380.0	1435190.0	BBE-34-35	01_High	5600850.0	2870380.0	433427380.0	229.0	211.0	37505.0	4025615.0	bronze	Too many contigs (229, expect <= 200)	d__Bacteria;p__Firmicutes_A;c__Clostridia;o__Lachnospirales;f__Lachnospiraceae;g__Blautia_A;s__	d__Bacteria;p__Firmicutes_A;c__Clostridia;o__Lachnospirales;f__Lachnospiraceae;g__Blautia_A;s__	None			ERS11542739
BBE-34-35_G10_101b27c8			1.2158041595949716	0.48	19179416.0	63508.0	BBE-34-35	05_Not assembled											d__Bacteria;p__Firmicutes_A;c__Clostridia;o__Lachnospirales;f__Lachnospiraceae;g__Coprococcus;s__Coprococcus eutactus	None			ERS11542729
BBE-34-35_G11_c916bbf1	99.26	1.22	1.731870091764232	5.97	232109952.0	768576.0	BBE-34-35	01_High	6366290.0	1537152.0	232109952.0	63.0	57.0	195794.0	6101936.0	bronze	Low coverage (34.70x, expect >= 50.0x)	d__Bacteria;p__Firmicutes;c__Bacilli;o__Paenibacillales;f__Paenibacillaceae;g__Paenibacillus_A;s__Paenibacillus_A lutimineralis	d__Bacteria;p__Firmicutes;c__Bacilli;o__Paenibacillales;f__Paenibacillaceae;g__Paenibacillus_A;s__	Single	gacgaacgctggcggcgtgcctaatacatgcaagtcgagcggacttgatggagagcttgctctcctgatggttagcggcggacgggtgagtaacacgtaggtaacctgcctgtaagactgggataactagcggaaacgttagctaataccggataatttattttctcgcatggggagataatgaaagacggagcaatctgtcacttatagatggacctgcggcgcattagctagttggtggggtaatggctcaccaaggcgacgatgcgtagccgacctgagagggtgaacggccacactgggactgagacacggcccagactcctacgggaggcagcagtagggaatcttccgcaatggacgaaagtctgacggagcaacgccgcgtgagtgatgaag…	92	ERS11542730
BBE-34-35_G12_d187486c			-0.0007191554238702067	0.25	15551490.0	51495.0	BBE-34-35	05_Not assembled											s__;p__;c__;o__;f__;g__;s__	None			ERS11542731
BBE-34-35_H1_897caee5			3.6488507896326547		6644.0	22.0	BBE-34-35	05_Not assembled												None			ERS11542740
BBE-34-35_H2_d6d50afd	98.39	1.29	9.221154675948565	3.24	55929494.0	185197.0	BBE-34-35	01_High	2481160.0	370394.0	55929494.0	113.0	105.0	58026.0	2559808.0	bronze	Low coverage (21.58x, expect >= 50.0x)	d__Bacteria;p__Firmicutes_A;c__Clostridia;o__Clostridiales;f__Clostridiaceae;g__Clostridium_P;s__Clostridium_P ventriculi	d__Bacteria;p__Firmicutes_A;c__Clostridia;o__Clostridiales;f__Clostridiaceae;g__Clostridium_P;s__Clostridium_P ventriculi	Single	gatgaacgctggcggcgtgcttaacacatgcaagtcgagcgagaaaagttcttcggagcttttctagcggcggacgggtgagtaacacgtgggcaacctgcctcatagaggggaatagccttccgaaaggaagattaataccgcataatattgttgaaaggcatcttttaacaatcaaaggagcaatccgctatgagatgggcccgcggcgcattagctagttggtgaggtaacggctcaccaaggcgacgatgcgtagccgacctgagagggtgatcggccacattggaactgagacacggtccagactcctacgggaggcagcagtggggaatattgcacaatgggggaaaccctgatgcagcaacgccgcgtgagtgatgaaggtcttcggattgt…	11	ERS11542744
BBE-34-35_H3_6408a2dd			-0.0004314932543221241	0.09	6644.0	22.0	BBE-34-35	05_Not assembled												None			ERS11542745
BBE-34-35_H4_22fa92c5			-0.00014383108477404136	0.38	4221960.0	13980.0	BBE-34-35	05_Not assembled											s__;p__;c__;o__;f__;g__;s__	None			ERS11542746
BBE-34-35_H5_10a5ee34			0.36662543508903145	0.41	3597424.0	11912.0	BBE-34-35	05_Not assembled											s__;p__;c__;o__;f__;g__;s__	None			ERS11542747
BBE-34-35_H6_f1d6fe61			0.00014383108477404136	0.31	4293232.0	14216.0	BBE-34-35	05_Not assembled											s__;p__;c__;o__;f__;g__;s__	None			ERS11542748
BBE-34-35_H7_f4d3a982			1.808963553203118	0.41	2846652.0	9426.0	BBE-34-35	05_Not assembled											s__;p__;c__;o__;f__;g__;s__	None			ERS11542749
BBE-34-35_H8_a25d3f17			0.9784828697178034	0.43	6853890.0	22695.0	BBE-34-35	05_Not assembled											s__;p__;c__;o__;f__;g__;s__	None			ERS11542750
BBE-34-35_H9_646a6984			0.8340764606046658	0.4	10155354.0	33627.0	BBE-34-35	05_Not assembled											d__Bacteria;p__;c__;o__;f__;g__;s__	None			ERS11542751
BBE-34-35_H10_e01595db			-0.0012944797629663722	0.45	12530282.0	41491.0	BBE-34-35	05_Not assembled											d__Bacteria;p__Firmicutes_A;c__Clostridia;o__Lachnospirales;f__Lachnospiraceae;g__Coprococcus;s__Coprococcus eutactus	None			ERS11542741
BBE-34-35_H11_b1c1b78c			-0.0010068175934182897	0.56	232967934.0	771417.0	BBE-34-35	05_Not assembled											d__Bacteria;p__;c__;o__;f__;g__;s__	None			ERS11542742
BBE-34-35_H12_e141c45a			-0.001582141932514455	0.22	8304698.0	27499.0	BBE-34-35	05_Not assembled											d__Bacteria;p__;c__;o__;f__;g__;s__	None			ERS11542743
YS-26-2_A1_2b3d6721	99.19	1.79	2.043408221384805	4.28	125343590.0	415045.0	YS-26-2	01_High	3936620.0	830090.0	125343590.0	94.0	59.0	191908.0	2652890.0	bronze	Low coverage (27.32x, expect >= 50.0x)	d__Bacteria;p__Firmicutes_A;c__Clostridia;o__Clostridiales;f__Clostridiaceae;g__Clostridium_P;s__Clostridium_P ventriculi	d__Bacteria;p__Firmicutes_A;c__Clostridia;o__Clostridiales;f__Clostridiaceae;g__Clostridium_P;s__Clostridium_P ventriculi	Multiple	gatgaacgctggcggcgtgcttaacacatgcaagtcgagcgagaaaagttcttcggagcttttctagcggcggacgggtgagtaacacgtgggcaacctgcctcatagaggggaatagccttccgaaaggaagattaataccgcataatattgttgaaaggcatcttttaataatcaaaggagcaatccgctatgagatgggcccgcggcgcattagctagttggtgaggtaacggctcaccaaggcgacgatgcgtagccgacctgagagggtgatcggccacattggaactgagacacggtccagactcctacgggaggcagcagtggggaatattgcacaatgggggaaaccctgatgcagcaacgccgcgtgagtgatgaaggtcttcggattgt…	14	ERS11543200
YS-26-2_A2_800c67fa	88.44	2.4	0.23315018841872104	3.93	105446018.0	349159.0	YS-26-2	02_Medium	3580630.0	698318.0	105446018.0	1489.0	908.0	2213.0	2636499.0	exclude	Too many contigs (1489, expect <= 500)		d__Bacteria;p__Firmicutes;c__Bacilli;o__;f__;g__;s__	None			ERS11543204
YS-26-2_A3_5d1526e4	99.25	0.75	0.9957425998906884	2.8	154423170.0	511335.0	YS-26-2	01_High	3809000.0	1022670.0	154423170.0	44.0	39.0	244690.0	3608934.0	bronze	Low coverage (33.19x, expect >= 50.0x)	d__Bacteria;p__Firmicutes;c__Bacilli;o__Lactobacillales;f__Enterococcaceae;g__Enterococcus_D;s__Enterococcus_D sp002850555	d__Bacteria;p__Firmicutes;c__Bacilli;o__Lactobacillales;f__Enterococcaceae;g__Enterococcus_D;s__Enterococcus_D sp002850555	Single	gacgaacgctggcggcgtgcctaatacatgcaagtcgaacgctttttctttcaccggagcttgctccaccgaaagaaaaagagtggcgaacgggtgagtaacacgtgggtaacctgcccatcagaaggggataacacttggaaacaggtgctaataccgtataacactattttccgcatggaagaaagttgaaaggcgcttttgcgtcactgatggatggacccgcggtgcattagctagttggtgaggtaacggctcaccaaggcaacgatgcatagccgacctgagagggtgatcggccacactgggactgagacacggcccagactcctacgggaggcagcagtagggaatcttcggcaatggacgaaagtctgaccgagcaacgccgcgtgagtg…	1	ERS11543205
YS-26-2_A4_570a88c0	98.39	0.48	4.481057446135258	3.52	230166884.0	762142.0	YS-26-2	01_High	5132120.0	1524284.0	230166884.0	77.0	56.0	525018.0	2583567.0	bronze	Low coverage (36.81x, expect >= 50.0x)	d__Bacteria;p__Firmicutes_A;c__Clostridia;o__Clostridiales;f__Clostridiaceae;g__Clostridium_P;s__Clostridium_P ventriculi	d__Bacteria;p__;c__;o__;f__;g__;s__	Multiple	gatgaacgctggcggcgtgcttaacacatgcaagtcgagcgagaaaagttcttcggagcttttctagcggcggacgggtgagtaacacgtgggcaacctgcctcatagaggggaatagccttccgaaaggaagattaataccgcataatattgttgaaaggcatcttttaacaatcaaaggagcaatccgctatgagatgggcccgcggcgcattagctagttggtgaggtaacggctcaccaaggcgacgatgcgtagccgacctgagagggtgatcggccacattggaactgagacacggtccagactcctacgggaggcagcagtggggaatattgcacaatgggggaaaccctgatgcagcaacgccgcgtgagtgatgaaggtcttcggattgt…	5	ERS11543206
YS-26-2_A5_e5f2ed8e	99.25	0.75	-0.0027327906107067856	3.46	176196766.0	583433.0	YS-26-2	01_High	4677870.0	1166866.0	176196766.0	57.0	35.0	511704.0	3622218.0	bronze	Low coverage (30.42x, expect >= 50.0x)	d__Bacteria;p__Firmicutes;c__Bacilli;o__Lactobacillales;f__Enterococcaceae;g__Enterococcus_D;s__Enterococcus_D sp002850555	d__Bacteria;p__;c__;o__;f__;g__;s__	Multiple	gacgaacgctggcggcgtgcctaatacatgcaagtcgaacgctttttctttcaccggagcttgctccaccgaaagaaaaagagtggcgaacgggtgagtaacacgtgggtaacctgcccatcagaaggggataacacttggaaacaggtgctaataccgtataacactattttccgcatggaagaaagttgaaaggcgcttttgcgtcactgatggatggacccgcggtgcattagctagttggtgaggtaacggctcaccaaggcaacgatgcatagccgacctgagagggtgatcggccacactgggactgagacacggcccagactcctacgggaggcagcagtagggaatcttcggcaatggacgaaagtctgaccgagcaacgccgcgtgagtg…	1	ERS11543207
YS-26-2_A6_da46e6ff	99.25	0.94	0.3902137329919742	1.98	148246968.0	490884.0	YS-26-2	01_High	3764420.0	981768.0	148246968.0	46.0	40.0	241759.0	3608573.0	bronze	Low coverage (33.74x, expect >= 50.0x)	d__Bacteria;p__Firmicutes;c__Bacilli;o__Lactobacillales;f__Enterococcaceae;g__Enterococcus_D;s__Enterococcus_D sp002850555	d__Bacteria;p__;c__;o__;f__;g__;s__	Single	gacgaacgctggcggcgtgcctaatacatgcaagtcgaacgctttttctttcaccggagcttgctccaccgaaagaaaaagagtggcgaacgggtgagtaacacgtgggtaacctgcccatcagaaggggataacacttggaaacaggtgctaataccgtataacactattttccgcatggaagaaagttgaaaggcgcttttgcgtcactgatggatggacccgcggtgcattagctagttggtgaggtaacggctcaccaaggcaacgatgcatagccgacctgagagggtgatcggccacactgggactgagacacggcccagactcctacgggaggcagcagtagggaatcttcggcaatggacgaaagtctgaccgagcaacgccgcgtgagtg…	1	ERS11543208
YS-26-2_A7_f89f38d8	99.25	0.75	0.29988781175387624	2.32	150928426.0	499763.0	YS-26-2	01_High	3996640.0	999526.0	150928426.0	50.0	44.0	251708.0	3600205.0	bronze	Low coverage (30.97x, expect >= 50.0x)	d__Bacteria;p__Firmicutes;c__Bacilli;o__Lactobacillales;f__Enterococcaceae;g__Enterococcus_D;s__Enterococcus_D sp002850555	d__Bacteria;p__Firmicutes;c__Bacilli;o__;f__;g__;s__	Single	gacgaacgctggcggcgtgcctaatacatgcaagtcgaacgctttttctttcaccggagcttgctccaccgaaagaaaaagagtggcgaacgggtgagtaacacgtgggtaacctgcccatcagaaggggataacacttggaaacaggtgctaataccgtataacactattttccgcatggaagaaagttgaaaggcgcttttgcgtcactgatggatggacccgcggtgcattagctagttggtgaggtaacggctcaccaaggcaacgatgcatagccgacctgagagggtgatcggccacactgggactgagacacggcccagactcctacgggaggcagcagtagggaatcttcggcaatggacgaaagtctgaccgagcaacgccgcgtgagtg…	1	ERS11543209
YS-26-2_A8_558c3872	99.34	0.66	0.4966487357247648	3.32	104649946.0	346523.0	YS-26-2	01_High	3208020.0	693046.0	104649946.0	20.0	18.0	258782.0	2900110.0	bronze	Low coverage (27.71x, expect >= 50.0x)	d__Bacteria;p__Firmicutes;c__Bacilli;o__Lactobacillales;f__Enterococcaceae;g__Tetragenococcus;s__	d__Bacteria;p__Firmicutes;c__Bacilli;o__Bacillales;f__Bacillaceae_G;g__Bacillus_A;s__Bacillus_A thuringiensis	Single	gacgaacgctggcggcgtgcctaatacatgcaagtcgaacgctgcaccttttcaacttcggttgaaaaggttgcggagtggcggacgggtgagtaacacgtgggaaacctacccatcagcgggggataacacttggaaacaggtgctaataccgcatatgactttttttcgcctgaaagaaagttcaaaggcgcttttggcgtcactgatggctggtcccgcggtgcattagccagttggtgaggtaacggctcaccaaagcaacgatgcatagccgacctgagagggtgatcggccacactgggactgagacacggcccagactcctacgggaggcagcagtagggaatcttcggcaatggacgcaagtctgaccgagcaacgccgcgtgagtgaaga…	3	ERS11543210
YS-26-2_A9_4d68b037	99.19	4.08	4.793458562264476	3.99	166752622.0	552161.0	YS-26-2	01_High	5227660.0	1104322.0	166752622.0	205.0	80.0	202141.0	2779116.0	bronze	Low coverage (27.26x, expect >= 50.0x);Too many contigs (205, expect <= 200)	d__Bacteria;p__Firmicutes_A;c__Clostridia;o__Clostridiales;f__Clostridiaceae;g__Clostridium_P;s__Clostridium_P ventriculi	d__Bacteria;p__Firmicutes_A;c__Clostridia;o__Clostridiales;f__Clostridiaceae;g__Clostridium_P;s__Clostridium_P ventriculi	Multiple	gacgaacgctggcggcgtgcctaatacatgcaagtcgaacgctgcaccttttcaacttcggttgaaaaggttgcggagtggcggacgggtgagtaacacgtgggaaacctacccatcagcgggggataacacttggaaacaggtgctaataccgcatatgactttttttcgcctgaaagaaagttcaaaggcgcttttggcgtcactgatggctggtcccgcggtgcattagccagttggtgaggtaacggctcaccaaagcaacgatgcatagccgacctgagagggtgatcggccacactgggactgagacacggcccagactcctacgggaggcagcagtagggaatcttcggcaatggacgcaagtctgaccgagcaacgccgcgtgagtgaaga…	3	ERS11543211
YS-26-2_A10_7e979a56	98.54	1.16	0.3979806115697725	2.67	128936182.0	426941.0	YS-26-2	01_High	3768730.0	853882.0	128936182.0	205.0	171.0	31211.0	2945379.0	bronze	Low coverage (29.31x, expect >= 50.0x);Too many contigs (205, expect <= 200)	d__Bacteria;p__Firmicutes;c__Bacilli;o__Lactobacillales;f__Enterococcaceae;g__Tetragenococcus;s__	d__Bacteria;p__Firmicutes_A;c__Clostridia;o__Clostridiales;f__Clostridiaceae;g__Clostridium_P;s__Clostridium_P ventriculi	Multiple	gacgaacgctggcggcgtgcctaatacatgcaagtcgaacgctgcaccttttcaacttcggttgaaaaggttgcggagtggcggacgggtgagtaacacgtgggaaacctacccatcagcgggggataacacttggaaacaggtgctaataccgcatatgactttttttcgcctgaaagaaagttcaaaggcgcttttggcgtcactgatggctggtcccgcggtgcattagccagttggtgaggtaacggctcaccaaagcaacgatgcatagccgacctgagagggtgatcggccacactgggactgagacacggcccagactcctacgggaggcagcagtagggaatcttcggcaatggacgcaagtctgaccgagcaacgccgcgtgagtgaaga…	3	ERS11543201
YS-26-2_A11_2200c84d	100.0	95.83	0.8260219198573195	4.3	263611874.0	872887.0	YS-26-2	04_Contaminated	6772810.0	1745774.0	263611874.0	937.0	789.0	11204.0	5343515.0	exclude	Too many contigs (937, expect <= 500)		d__Bacteria;p__Firmicutes_A;c__Clostridia;o__Clostridiales;f__Clostridiaceae;g__Clostridium_P;s__Clostridium_P ventriculi	None			ERS11543202
YS-26-2_A12_599b7fb9	99.34	0.66	0.5328941690878233	4.14	126993718.0	420509.0	YS-26-2	01_High	3225350.0	841018.0	126993718.0	20.0	18.0	263381.0	2902181.0	bronze	Low coverage (33.55x, expect >= 50.0x)	d__Bacteria;p__Firmicutes;c__Bacilli;o__Lactobacillales;f__Enterococcaceae;g__Tetragenococcus;s__	d__Bacteria;p__;c__;o__;f__;g__;s__	Single	gacgaacgctggcggcgtgcctaatacatgcaagtcgaacgctgcaccttttcaacttcggttgaaaaggttgcggagtggcggacgggtgagtaacacgtgggaaacctacccatcagcgggggataacacttggaaacaggtgctaataccgcatatgactttttttcgcctgaaagaaagttcaaaggcgcttttggcgtcactgatggctggtcccgcggtgcattagccagttggtgaggtaacggctcaccaaagcaacgatgcatagccgacctgagagggtgatcggccacactgggactgagacacggcccagactcctacgggaggcagcagtagggaatcttcggcaatggacgcaagtctgaccgagcaacgccgcgtgagtgaaga…	3	ERS11543203
YS-26-2_B1_8b9d7a48			0.06227885970715991	0.44	12358142.0	40921.0	YS-26-2	05_Not assembled											s__;p__;c__;o__;f__;g__;s__	None			ERS11544303
YS-26-2_B2_c9d38059	79.52	2.11	0.8090498518539826	1.22	242435030.0	802765.0	YS-26-2	02_Medium	5266960.0	1605530.0	242435030.0	2196.0	1058.0	1379.0	2667149.0	exclude	Too many contigs (2196, expect <= 500)		d__Bacteria;p__Firmicutes;c__Bacilli;o__;f__;g__;s__	None			ERS11544307
YS-26-2_B3_e78e593b	99.25	1.06	1.7307194430860398	3.21	204374574.0	676737.0	YS-26-2	01_High	5206460.0	1353474.0	204374574.0	127.0	80.0	312133.0	3740959.0	bronze	Low coverage (33.20x, expect >= 50.0x)	d__Bacteria;p__Firmicutes;c__Bacilli;o__Lactobacillales;f__Enterococcaceae;g__Enterococcus_D;s__Enterococcus_D sp002850555	d__Bacteria;p__;c__;o__;f__;g__;s__	Single	gacgaacgctggcggcgtgcctaatacatgcaagtcgaacgctttttctttcaccggagcttgctccaccgaaagaaaaagagtggcgaacgggtgagtaacacgtgggtaacctgcccatcagaaggggataacacttggaaacaggtgctaataccgtataacactattttccgcatggaagaaagttgaaaggcgcttttgcgtcactgatggatggacccgcggtgcattagctagttggtgaggtaacggctcaccaaggcaacgatgcatagccgacctgagagggtgatcggccacactgggactgagacacggcccagactcctacgggaggcagcagtagggaatcttcggcaatggacgaaagtctgaccgagcaacgccgcgtgagtg…	1	ERS11544308
YS-26-2_B4_119dbe8f	99.45	0.83	0.18194632223916232	1.12	209440624.0	693512.0	YS-26-2	01_High	3410690.0	1387024.0	209440624.0	18.0	15.0	485283.0	2904092.0	silver	Low coverage (53.07x, expect >= 100.0x)	d__Bacteria;p__Firmicutes;c__Bacilli;o__Staphylococcales;f__Staphylococcaceae;g__Staphylococcus;s__Staphylococcus gallinarum	d__Bacteria;p__;c__;o__;f__;g__;s__	Single	gatgaacgctggcggcgtgcctaatacatgcaagtcgagcgaacagataaggagcttgctcctttgacgttagcggcggacgggtgagtaacacgtgggtaacctacctataagactggaataactccgggaaaccggggctaatgccggataacatatagaaccgcatggttctatagtgaaagatggttttgctatcacttatagatggacccgcgccgtattagctagttggtaaggtaatggcttaccaaggcgacgatacgtagccgacctgagagggtgatcggccacactggaactgagacacggtccagactcctacgggaggcagcagtagggaatcttccgcaatgggcgaaagcctgacggagcaacgccgcgtgagtgatgaagggt…	8	ERS11544309
YS-26-2_B5_97aa1f5e	99.25	0.75	0.7687771481172511	3.67	237348142.0	785921.0	YS-26-2	01_High	4117150.0	1571842.0	237348142.0	37.0	33.0	329061.0	3611783.0	bronze	Low coverage (48.87x, expect >= 50.0x)	d__Bacteria;p__Firmicutes;c__Bacilli;o__Lactobacillales;f__Enterococcaceae;g__Enterococcus_D;s__Enterococcus_D sp002850555	d__Bacteria;p__Firmicutes;c__Bacilli;o__;f__;g__;s__	Single	gacgaacgctggcggcgtgcctaatacatgcaagtcgaacgctttttctttcaccggagcttgctccaccgaaagaaaaagagtggcgaacgggtgagtaacacgtgggtaacctgcccatcagaaggggataacacttggaaacaggtgctaataccgtataacactattttccgcatggaagaaagttgaaaggcgcttttgcgtcactgatggatggacccgcggtgcattagctagttggtgaggtaacggctcaccaaggcaacgatgcatagccgacctgagagggtgatcggccacactgggactgagacacggcccagactcctacgggaggcagcagtagggaatcttcggcaatggacgaaagtctgaccgagcaacgccgcgtgagtg…	1	ERS11544310
YS-26-2_B6_654dabc5	100.0	100.0	1.3553203118257915	5.18	243097618.0	804959.0	YS-26-2	04_Contaminated	5659930.0	1609918.0	243097618.0	97.0	89.0	205301.0	5304697.0	bronze	Low coverage (36.96x, expect >= 50.0x)		d__Bacteria;p__;c__;o__;f__;g__;s__	Single	gatgaacgctggcggcgtgcttaacacatgcaagtcgagcgagaaaagttcttcggagcttttctagcggcggacgggtgagtaacacgtgggcaacctgcctcatagaggggaatagccttccgaaaggaagattaataccgcataatattgttgaaaggcatcttttaacaatcaaaggagcaatccgctatgagatgggcccgcggcgcattagctagttggtgaggtaacggctcaccaaggcgacgatgcgtagccgacctgagagggtgatcggccacattggaactgagacacggtccagactcctacgggaggcagcagtggggaatattgcacaatgggggaaaccctgatgcagcaacgccgcgtgagtgatgaaggtcttcggattgt…	5	ERS11544311
YS-26-2_B7_671ac21c	98.92	1.38	2.9167505681327848	3.33	231801006.0	767553.0	YS-26-2	01_High	5863930.0	1535106.0	231801006.0	119.0	71.0	255306.0	2808358.0	bronze	Low coverage (32.96x, expect >= 50.0x)	d__Bacteria;p__Firmicutes_A;c__Clostridia;o__Clostridiales;f__Clostridiaceae;g__Clostridium_P;s__Clostridium_P ventriculi	d__Bacteria;p__Firmicutes_A;c__Clostridia;o__Clostridiales;f__Clostridiaceae;g__Clostridium_P;s__Clostridium_P ventriculi	Multiple	gacgaacgctggcggcgtgcctaatacatgcaagtcgaacgctgcaccttttcaacttcggttgaaaaggttgcggagtggcggacgggtgagtaacacgtgggaaacctacccatcagcgggggataacacttggaaacaggtgctaataccgcatatgactttttttcgcctgaaagaaagttcaaaggcgcttttggcgtcactgatggctggtcccgcggtgcattagccagttggtgaggtaacggctcaccaaagcaacgatgcatagccgacctgagagggtgatcggccacactgggactgagacacggcccagactcctacgggaggcagcagtagggaatcttcggcaatggacgcaagtctgaccgagcaacgccgcgtgagtgaaga…	3	ERS11544312
YS-26-2_B8_a73c66c7	99.25	0.75	0.3565572591548485	1.56	282074644.0	934022.0	YS-26-2	01_High	4296560.0	1868044.0	282074644.0	39.0	34.0	290277.0	3615007.0	silver	Low coverage (56.24x, expect >= 100.0x)	d__Bacteria;p__Firmicutes;c__Bacilli;o__Lactobacillales;f__Enterococcaceae;g__Enterococcus_D;s__Enterococcus_D sp002850555	d__Bacteria;p__;c__;o__;f__;g__;s__	Single	gacgaacgctggcggcgtgcctaatacatgcaagtcgaacgctttttctttcaccggagcttgctccaccgaaagaaaaagagtggcgaacgggtgagtaacacgtgggtaacctgcccatcagaaggggataacacttggaaacaggtgctaataccgtataacactattttccgcatggaagaaagttgaaaggcgcttttgcgtcactgatggatggacccgcggtgcattagctagttggtgaggtaacggctcaccaaggcaacgatgcatagccgacctgagagggtgatcggccacactgggactgagacacggcccagactcctacgggaggcagcagtagggaatcttcggcaatggacgaaagtctgaccgagcaacgccgcgtgagtg…	1	ERS11544313
YS-26-2_B9_c3fba868	100.0	100.0	4.779938440295717	3.55	351939928.0	1165364.0	YS-26-2	04_Contaminated	7048290.0	2330728.0	351939928.0	150.0	96.0	230795.0	5643662.0	bronze	Low coverage (42.70x, expect >= 50.0x)		d__Bacteria;p__;c__;o__;f__;g__;s__	Multiple	gatgaacgctggcggcgtgcctaatacatgcaagtcgagcgaacagataaggagcttgctcctttgacgttagcggcggacgggtgagtaacacgtgggtaacctacctataagactggaataactccgggaaaccggggctaatgccggataacatatagaaccgcatggttctatagtgaaagatggttttgctatcacttatagatggacccgcgccgtattagctagttggtaaggtaatggcttaccaaggcgacgatacgtagccgacctgagagggtgatcggccacactggaactgagacacggtccagactcctacgggaggcagcagtagggaatcttccgcaatgggcgaaagcctgacggagcaacgccgcgtgagtgatgaagggt…	8	ERS11544314
YS-26-2_B10_e6012584	99.19	0.89	4.368869200011506	4.87	251950446.0	834273.0	YS-26-2	01_High	4984850.0	1668546.0	251950446.0	62.0	47.0	770964.0	2652068.0	bronze	Low coverage (43.90x, expect >= 50.0x)	d__Bacteria;p__Firmicutes_A;c__Clostridia;o__Clostridiales;f__Clostridiaceae;g__Clostridium_P;s__Clostridium_P ventriculi	d__Bacteria;p__Firmicutes_A;c__Clostridia;o__Clostridiales;f__Clostridiaceae;g__Clostridium_P;s__Clostridium_P ventriculi	Multiple	gacgaacgctggcggcgtgcctaatacatgcaagtcgaacgctgcaccttttcaacttcggttgaaaaggttgcggagtggcggacgggtgagtaacacgtgggaaacctacccatcagcgggggataacacttggaaacaggtgctaataccgcatatgactttttttcgcctgaaagaaagttcaaaggcgcttttggcgtcactgatggctggtcccgcggtgcattagccagttggtgaggtaacggctcaccaaagcaacgatgcatagccgacctgagagggtgatcggccacactgggactgagacacggcccagactcctacgggaggcagcagtagggaatcttcggcaatggacgcaagtctgaccgagcaacgccgcgtgagtgaaga…	3	ERS11544304
YS-26-2_B11_33aa11c1	98.92	1.79	0.4673071944308604	4.9	399476238.0	1322769.0	YS-26-2	01_High	7147860.0	2645538.0	399476238.0	71.0	64.0	770750.0	2773364.0	bronze	Low coverage (47.09x, expect >= 50.0x)	d__Bacteria;p__Firmicutes_A;c__Clostridia;o__Clostridiales;f__Clostridiaceae;g__Clostridium_P;s__Clostridium_P ventriculi	d__Bacteria;p__Firmicutes_A;c__Clostridia;o__Clostridiales;f__Clostridiaceae;g__Clostridium_P;s__Clostridium_P ventriculi	Single	gatgaacgctggcggcgtgcttaacacatgcaagtcgagcgagaaaagttcttcggagcttttctagcggcggacgggtgagtaacacgtgggcaacctgcctcatagaggggaatagccttccgaaaggaagattaataccgcataatattgttgaaaggcatcttttaacaatcaaaggagcaatccgctatgagatgggcccgcggcgcattagctagttggtgaggtaacggctcaccaaggcgacgatgcgtagccgacctgagagggtgatcggccacattggaactgagacacggtccagactcctacgggaggcagcagtggggaatattgcacaatgggggaaaccctgatgcagcaacgccgcgtgagtgatgaaggtcttcggattgt…	5	ERS11544305
YS-26-2_B12_236bcea4	100.0	100.0	4.4258263095820265	5.13	168328760.0	557380.0	YS-26-2	04_Contaminated	5870820.0	1114760.0	168328760.0	108.0	99.0	138775.0	5413753.0	bronze	Low coverage (26.17x, expect >= 50.0x)		d__Bacteria;p__Firmicutes_A;c__Clostridia;o__Clostridiales;f__Clostridiaceae;g__Clostridium_P;s__Clostridium_P ventriculi	Single	gatgaacgctggcggcgtgcttaacacatgcaagtcgagcgagaaaagttcttcggagcttttctagcggcggacgggtgagtaacacgtgggcaacctgcctcatagaggggaatagccttccgaaaggaagattaataccgcataatattgttgaaaggcatcttttaacaatcaaaggagcaatccgctatgagatgggcccgcggcgcattagctagttggtgaggtaacggctcaccaaggcgacgatgcgtagccgacctgagagggtgatcggccacattggaactgagacacggtccagactcctacgggaggcagcagtggggaatattgcacaatgggggaaaccctgatgcagcaacgccgcgtgagtgatgaaggtcttcggattgt…	5	ERS11544306
YS-26-2_C1_c4de9874	100.0	44.98	3.1704686016741936	3.63	87342326.0	289213.0	YS-26-2	04_Contaminated	4950780.0	578426.0	87342326.0	1566.0	590.0	5714.0	3284227.0	exclude	Too many contigs (1566, expect <= 500)		d__Bacteria;p__Firmicutes_A;c__Clostridia;o__Clostridiales;f__Clostridiaceae;g__Clostridium_P;s__Clostridium_P ventriculi	None			ERS11544315
YS-26-2_C2_13cca8f6			5.966544889681558	6.79	20662538.0	68419.0	YS-26-2	05_Not assembled											d__Bacteria;p__Firmicutes_A;c__Clostridia;o__Clostridiales;f__Clostridiaceae;g__Clostridium_P;s__Clostridium_P ventriculi	None			ERS11544319
YS-26-2_C3_bec66b18	99.34	0.66	0.6821908350832782	4.38	109286854.0	361877.0	YS-26-2	01_High	3433640.0	723754.0	109286854.0	171.0	147.0	34156.0	2905970.0	bronze	Low coverage (26.34x, expect >= 50.0x)	d__Bacteria;p__Firmicutes;c__Bacilli;o__Lactobacillales;f__Enterococcaceae;g__Tetragenococcus;s__	s__;p__;c__;o__;f__;g__;s__	Single	gacgaacgctggcggcgtgcctaatacatgcaagtcgaacgctgcaccttttcaacttcggttgaaaaggttgcggagtggcggacgggtgagtaacacgtgggaaacctacccatcagcgggggataacacttggaaacaggtgctaataccgcatatgactttttttcgcctgaaagaaagttcaaaggcgcttttggcgtcactgatggctggtcccgcggtgcattagccagttggtgaggtaacggctcaccaaagcaacgatgcatagccgacctgagagggtgatcggccacactgggactgagacacggcccagactcctacgggaggcagcagtagggaatcttcggcaatggacgcaagtctgaccgagcaacgccgcgtgagtgaaga…	3	ERS11544320
YS-26-2_C4_58f75489	98.39	0.61	5.495929580300895	4.6	144405830.0	478165.0	YS-26-2	01_High	3866220.0	956330.0	144405830.0	58.0	36.0	1473793.0	2558684.0	bronze	Low coverage (31.88x, expect >= 50.0x)	d__Bacteria;p__Firmicutes_A;c__Clostridia;o__Clostridiales;f__Clostridiaceae;g__Clostridium_P;s__Clostridium_P ventriculi	d__Bacteria;p__Firmicutes_A;c__Clostridia;o__Clostridiales;f__Clostridiaceae;g__Clostridium_P;s__Clostridium_P ventriculi	Single	gatgaacgctggcggcgtgcttaacacatgcaagtcgagcgagaaaagttcttcggagcttttctagcggcggacgggtgagtaacacgtgggcaacctgcctcatagaggggaatagccttccgaaaggaagattaataccgcataatattgttgaaaggcatcttttaacaatcaaaggagcaatccgctatgagatgggcccgcggcgcattagctagttggtgaggtaacggctcaccaaggcgacgatgcgtagccgacctgagagggtgatcggccacattggaactgagacacggtccagactcctacgggaggcagcagtggggaatattgcacaatgggggaaaccctgatgcagcaacgccgcgtgagtgatgaaggtcttcggattgt…	5	ERS11544321
YS-26-2_C5_1ae10497	99.34	2.32	0.250409918591606	1.94	94187760.0	311880.0	YS-26-2	01_High	3283330.0	623760.0	94187760.0	234.0	217.0	20590.0	2897314.0	bronze	Low coverage (25.80x, expect >= 50.0x);Too many contigs (234, expect <= 200)	d__Bacteria;p__Firmicutes;c__Bacilli;o__Lactobacillales;f__Enterococcaceae;g__Tetragenococcus;s__	d__Bacteria;p__;c__;o__;f__;g__;s__	Single	gacgaacgctggcggcgtgcctaatacatgcaagtcgaacgctgcaccttttcaacttcggttgaaaaggttgcggagtggcggacgggtgagtaacacgtgggaaacctacccatcagcgggggataacacttggaaacaggtgctaataccgcatatgactttttttcgcctgaaagaaagttcaaaggcgcttttggcgtcactgatggctggtcccgcggtgcattagccagttggtgaggtaacggctcaccaaagcaacgatgcatagccgacctgagagggtgatcggccacactgggactgagacacggcccagactcctacgggaggcagcagtagggaatcttcggcaatggacgcaagtctgaccgagcaacgccgcgtgagtgaaga…	38	ERS11544322
YS-26-2_C6_1fd29849	100.0	54.55	0.8168167304317808	3.05	113947318.0	377309.0	YS-26-2	04_Contaminated	5847710.0	754618.0	113947318.0	2472.0	1348.0	2545.0	4358352.0	exclude	Too many contigs (2472, expect <= 500)		d__Bacteria;p__;c__;o__;f__;g__;s__	None			ERS11544323
YS-26-2_C7_ecd8f7a0	98.92	0.48	3.4112418375859392	4.63	94453218.0	312759.0	YS-26-2	01_High	3682860.0	625518.0	94453218.0	193.0	154.0	32821.0	2704703.0	bronze	Low coverage (21.43x, expect >= 50.0x)	d__Bacteria;p__Firmicutes_A;c__Clostridia;o__Clostridiales;f__Clostridiaceae;g__Clostridium_P;s__Clostridium_P ventriculi	d__Bacteria;p__Firmicutes_A;c__Clostridia;o__Clostridiales;f__Clostridiaceae;g__Clostridium_P;s__Clostridium_P ventriculi	Multiple	gatgaacgctggcggcgtgcttaacacatgcaagtcgagcgagaaaagttcttcggagcttttctagcggcggacgggtgagtaacacgtgggcaacctgcctcatagaggggaatagccttccgaaaggaagattaataccgcataatattgttgaaaggcatcttttaataatcaaaggagcaatccgctatgagatgggcccgcggcgcattagctagttggtgaggtaacggctcaccaaggcgacgatgcgtagccgacctgagagggtgatcggccacattggaactgagacacggtccagactcctacgggaggcagcagtggggaatattgcacaatgggggaaaccctgatgcagcaacgccgcgtgagtgatgaaggtcttcggattgt…	14	ERS11544324
YS-26-2_C8_fc337c6b	98.72	5.85	4.324569225901102	5.6	83749130.0	277315.0	YS-26-2	05_Not assembled	4031360.0	554630.0	83749130.0	613.0	387.0	9471.0	2562028.0	exclude	Too many contigs (613, expect <= 500)		d__Bacteria;p__;c__;o__;f__;g__;s__	None			ERS11544325
YS-26-2_C9_5e5cdd62	99.45	0.83	0.10341454995253574	1.37	141482470.0	468485.0	YS-26-2	01_High	3272780.0	936970.0	141482470.0	18.0	17.0	467917.0	2901495.0	bronze	Low coverage (37.71x, expect >= 50.0x)	d__Bacteria;p__Firmicutes;c__Bacilli;o__Staphylococcales;f__Staphylococcaceae;g__Staphylococcus;s__Staphylococcus gallinarum	d__Bacteria;p__;c__;o__;f__;g__;s__	Single	gatgaacgctggcggcgtgcctaatacatgcaagtcgagcgaacagataaggagcttgctcctttgacgttagcggcggacgggtgagtaacacgtgggtaacctacctataagactggaataactccgggaaaccggggctaatgccggataacatatagaaccgcatggttctatagtgaaagatggttttgctatcacttatagatggacccgcgccgtattagctagttggtaaggtaatggcttaccaaggcgacgatacgtagccgacctgagagggtgatcggccacactggaactgagacacggtccagactcctacgggaggcagcagtagggaatcttccgcaatgggcgaaagcctgacggagcaacgccgcgtgagtgatgaagggt…	8	ERS11544326
YS-26-2_C10_cf95126c	98.9	1.66	0.2768748381900296	3.44	93878512.0	310856.0	YS-26-2	01_High	3737960.0	621712.0	93878512.0	189.0	104.0	62364.0	3027977.0	bronze	Low coverage (21.46x, expect >= 50.0x)	d__Bacteria;p__Firmicutes;c__Bacilli;o__Staphylococcales;f__Staphylococcaceae;g__Staphylococcus;s__Staphylococcus gallinarum	d__Bacteria;p__;c__;o__;f__;g__;s__	Multiple	gatgaacgctggcggcgtgcctaatacatgcaagtcgagcgaacagataaggagcttgctcctttgacgttagcggcggacgggtgagtaacacgtgggtaacctacctataagactggaataactccgggaaaccggggctaatgccggataacatatagaaccgcatggttctatagtgaaagatggttttgctatcacttatagatggacccgcgccgtattagctagttggtaaggtaatggcttaccaaggcgacgatacgtagccgacctgagagggtgatcggccacactggaactgagacacggtccagactcctacgggaggcagcagtagggaatcttccgcaatgggcgaaagcctgacggagcaacgccgcgtgagtgatgaagggt…	8	ERS11544316
YS-26-2_C11_e7415bfa			-0.0030204527802548684	0.03	19328.0	64.0	YS-26-2	05_Not assembled												None			ERS11544317
YS-26-2_C12_8da0d04e	99.45	1.1	0.1520294566061617	3.92	74806910.0	247705.0	YS-26-2	01_High	2985740.0	495410.0	74806910.0	145.0	139.0	36027.0	2871569.0	bronze	Low coverage (21.44x, expect >= 50.0x)	d__Bacteria;p__Firmicutes;c__Bacilli;o__Staphylococcales;f__Staphylococcaceae;g__Staphylococcus;s__Staphylococcus gallinarum	d__Bacteria;p__;c__;o__;f__;g__;s__	Single	gatgaacgctggcggcgtgcctaatacatgcaagtcgagcgaacagataaggagcttgctcctttgacgttagcggcggacgggtgagtaacacgtgggtaacctacctataagactggaataactccgggaaaccggggctaatgccggataacatatagaaccgcatggttctatagtgaaagatggttttgctatcacttatagatggacccgcgccgtattagctagttggtaaggtaatggcttaccaaggcgacgatacgtagccgacctgagagggtgatcggccacactggaactgagacacggtccagactcctacgggaggcagcagtagggaatcttccgcaatgggcgaaagcctgacggagcaacgccgcgtgagtgatgaagggt…	8	ERS11544318
YS-26-2_D1_eee1202b	98.85	2.68	1.2264476598682508	3.18	145360150.0	481325.0	YS-26-2	01_High	5215300.0	962650.0	145360150.0	162.0	150.0	57690.0	4759989.0	bronze	Low coverage (23.40x, expect >= 50.0x)	d__Bacteria;p__Firmicutes;c__Bacilli;o__Bacillales_B;f__DSM-18226;g__Robertmurraya;s__Robertmurraya yapensis	d__Bacteria;p__Firmicutes;c__Bacilli;o__Bacillales_B;f__DSM-18226;g__Robertmurraya;s__	Single	gacgaacgctggcggcgtgcctaatacatgcaagtcgagcggacaaagaggagcttgctcctcgatgttagcggcggacgggtgagtaacacgtgggcaacctgcctgtaagactgggataacttcgggaaaccggagctaataccggataatgcttttgaactcatgttcgaaagctgaaagatggtttcggctatcacttacagatgggcccgcggcgcattagctagttggtgaggtaacggctcaccaaggcaacgatgcgtagccgacctgagagggtgatcggccacactgggactgagacacggcccagactcctacgggaggcagcagtagggaatcttccgcaatggacgaaagtctgacggagcaacgccgcgtgagtgatgaaggttt…	219	ERS11544327
YS-26-2_D2_e453cc80	99.13	0.75	2.0310387480942382	4.06	138960468.0	460134.0	YS-26-2	01_High	3912840.0	920268.0	138960468.0	70.0	63.0	120593.0	3599995.0	bronze	Low coverage (30.09x, expect >= 50.0x)	d__Bacteria;p__Firmicutes;c__Bacilli;o__Lactobacillales;f__Enterococcaceae;g__Enterococcus_D;s__Enterococcus_D sp002850555	d__Bacteria;p__;c__;o__;f__;g__;s__	Single	gacgaacgctggcggcgtgcctaatacatgcaagtcgaacgctttttctttcaccggagcttgctccaccgaaagaaaaagagtggcgaacgggtgagtaacacgtgggtaacctgcccatcagaaggggataacacttggaaacaggtgctaataccgtataacactattttccgcatggaagaaagttgaaaggcgcttttgcgtcactgatggatggacccgcggtgcattagctagttggtgaggtaacggctcaccaaggcaacgatgcatagccgacctgagagggtgatcggccacactgggactgagacacggcccagactcctacgggaggcagcagtagggaatcttcggcaatggacgaaagtctgaccgagcaacgccgcgtgagtg…	1	ERS11544331
YS-26-2_D3_66139d3a			0.03523861576964013	0.18	4220752.0	13976.0	YS-26-2	05_Not assembled											s__;p__;c__;o__;f__;g__;s__	None			ERS11544332
YS-26-2_D4_c3ff166d	97.01	1.25	5.183816126341224	4.77	130490878.0	432089.0	YS-26-2	01_High	3675290.0	864178.0	130490878.0	516.0	441.0	8085.0	2560350.0	exclude	Too many contigs (516, expect <= 500)		d__Bacteria;p__;c__;o__;f__;g__;s__	None			ERS11544333
YS-26-2_D5_2ee24207	99.19	0.48	5.119667462532002	5.01	162410164.0	537782.0	YS-26-2	01_High	4514970.0	1075564.0	162410164.0	47.0	35.0	549782.0	2528726.0	bronze	Low coverage (31.00x, expect >= 50.0x)	d__Bacteria;p__Firmicutes_A;c__Clostridia;o__Clostridiales;f__Clostridiaceae;g__Clostridium_P;s__Clostridium_P ventriculi	d__Bacteria;p__Firmicutes_A;c__Clostridia;o__Clostridiales;f__Clostridiaceae;g__Clostridium_P;s__Clostridium_P ventriculi	Single	gatgaacgctggcggcgtgcttaacacatgcaagtcgagcgagaaaagttcttcggagcttttctagcggcggacgggtgagtaacacgtgggcaacctgcctcatagaggggaatagccttccgaaaggaagattaataccgcataatattgttgaaaggcatcttttaacaatcaaaggagcaatccgctatgagatgggcccgcggcgcattagctagttggtgaggtaatggctcaccaaggcgacgatgcgtagccgacctgagagggtgatcggccacattggaactgagacacggtccagactcctacgggaggcagcagtggggaatattgcacaatgggggaaaccctgatgcagcaacgccgcgtgagtgatgaaggtcttcggattgt…	19	ERS11544334
YS-26-2_D6_dc02b0fc	98.94	2.06	1.1620113338894802	2.7	162824508.0	539154.0	YS-26-2	01_High	3963740.0	1078308.0	162824508.0	388.0	359.0	15350.0	3569987.0	bronze	Low coverage (33.03x, expect >= 50.0x);Too many contigs (388, expect <= 200)	d__Bacteria;p__Firmicutes;c__Bacilli;o__Lactobacillales;f__Enterococcaceae;g__Enterococcus_D;s__Enterococcus_D sp002850555	d__Bacteria;p__Firmicutes;c__Bacilli;o__;f__;g__;s__	Single	gacgaacgctggcggcgtgcctaatacatgcaagtcgaacgctttttctttcaccggagcttgctccaccgaaagaaaaagagtggcgaacgggtgagtaacacgtgggtaacctgcccatcagaaggggataacacttggaaacaggtgctaataccgtataacactattttccgcatggaagaaagttgaaaggcgcttttgcgtcactgatggatggacccgcggtgcattagctagttggtgaggtaacggctcaccaaggcaacgatgcatagccgacctgagagggtgatcggccacactgggactgagacacggcccagactcctacgggaggcagcagtagggaatcttcggcaatggacgaaagtctgaccgagcaacgccgcgtgagtg…	1	ERS11544335
YS-26-2_D7_e077d375	97.88	2.62	0.8619796910508298	3.58	78563186.0	260143.0	YS-26-2	01_High	4598340.0	520286.0	78563186.0	1072.0	893.0	5929.0	3955356.0	exclude	Too many contigs (1072, expect <= 500)		d__Bacteria;p__Firmicutes;c__Bacilli;o__;f__;g__;s__	None			ERS11544336
YS-26-2_D8_291b7623	98.28	12.13	5.0166844058337885	5.07	93979380.0	311190.0	YS-26-2	04_Contaminated	4632700.0	622380.0	93979380.0	822.0	347.0	11376.0	2793033.0	exclude	Too many contigs (822, expect <= 500)		d__Bacteria;p__Firmicutes_A;c__Clostridia;o__Clostridiales;f__Clostridiaceae;g__Clostridium_P;s__Clostridium_P ventriculi	None			ERS11544337
YS-26-2_D9_9ed2ecb4	99.34	0.66	0.9787705318873514	3.61	106699620.0	353310.0	YS-26-2	01_High	3226430.0	706620.0	106699620.0	27.0	24.0	219259.0	2899455.0	bronze	Low coverage (27.83x, expect >= 50.0x)	d__Bacteria;p__Firmicutes;c__Bacilli;o__Lactobacillales;f__Enterococcaceae;g__Tetragenococcus;s__	d__Bacteria;p__;c__;o__;f__;g__;s__	Single	gacgaacgctggcggcgtgcctaatacatgcaagtcgaacgctgcaccttttcaacttcggttgaaaaggttgcggagtggcggacgggtgagtaacacgtgggaaacctacccatcagcgggggataacacttggaaacaggtgctaataccgcatatgactttttttcgcctgaaagaaagttcaaaggcgcttttggcgtcactgatggctggtcccgcggtgcattagccagttggtgaggtaacggctcaccaaagcaacgatgcatagccgacctgagagggtgatcggccacactgggactgagacacggcccagactcctacgggaggcagcagtagggaatcttcggcaatggacgcaagtctgaccgagcaacgccgcgtgagtgaaga…	3	ERS11544338
YS-26-2_D10_131ffc56	98.92	0.48	5.509737364439203	6.73	86381060.0	286030.0	YS-26-2	01_High	3132540.0	572060.0	86381060.0	106.0	94.0	65557.0	2649381.0	bronze	Low coverage (24.52x, expect >= 50.0x)	d__Bacteria;p__Firmicutes_A;c__Clostridia;o__Clostridiales;f__Clostridiaceae;g__Clostridium_P;s__Clostridium_P ventriculi	d__Bacteria;p__Firmicutes_A;c__Clostridia;o__Clostridiales;f__Clostridiaceae;g__Clostridium_P;s__Clostridium_P ventriculi	Single	gatgaacgctggcggcgtgcttaacacatgcaagtcgagcgagaaaagttcttcggagcttttctagcggcggacgggtgagtaacacgtgggcaacctgcctcatagaggggaatagccttccgaaaggaagattaataccgcataatattgttgaaaggcatcttttaataatcaaaggagcaatccgctatgagatgggcccgcggcgcattagctagttggtgaggtaacggctcaccaaggcgacgatgcgtagccgacctgagagggtgatcggccacattggaactgagacacggtccagactcctacgggaggcagcagtggggaatattgcacaatgggggaaaccctgatgcagcaacgccgcgtgagtgatgaaggtcttcggattgt…	14	ERS11544328
YS-26-2_D11_04e693f7	97.9	1.27	0.16842620027040242	4.25	76666928.0	253864.0	YS-26-2	01_High	4458510.0	507728.0	76666928.0	601.0	540.0	11345.0	4030857.0	exclude	Too many contigs (601, expect <= 500)		d__Bacteria;p__Firmicutes;c__Bacilli;o__;f__;g__;s__	None			ERS11544329
YS-26-2_D12_74dc0669	99.13	0.75	0.7592842965221643	2.23	151266666.0	500883.0	YS-26-2	01_High	3871180.0	1001766.0	151266666.0	195.0	178.0	33320.0	3589001.0	bronze	Low coverage (32.40x, expect >= 50.0x)	d__Bacteria;p__Firmicutes;c__Bacilli;o__Lactobacillales;f__Enterococcaceae;g__Enterococcus_D;s__Enterococcus_D sp002850555	d__Bacteria;p__;c__;o__;f__;g__;s__	Single	gacgaacgctggcggcgtgcctaatacatgcaagtcgaacgctttttctttcaccggagcttgctccaccgaaagaaaaagagtggcgaacgggtgagtaacacgtgggtaacctgcccatcagaaggggataacacttggaaacaggtgctaataccgtataacactattttccgcatggaagaaagttgaaaggcgcttttgcgtcactgatggatggacccgcggtgcattagctagttggtgaggtaacggctcaccaaggcaacgatgcatagccgacctgagagggtgatcggccacactgggactgagacacggcccagactcctacgggaggcagcagtagggaatcttcggcaatggacgaaagtctgaccgagcaacgccgcgtgagtg…	1	ERS11544330
YS-26-2_E1_817c952c	99.25	0.75	1.1847366452837786	3.73	133731036.0	442818.0	YS-26-2	01_High	3834740.0	885636.0	133731036.0	47.0	42.0	290126.0	3602077.0	bronze	Low coverage (27.82x, expect >= 50.0x)	d__Bacteria;p__Firmicutes;c__Bacilli;o__Lactobacillales;f__Enterococcaceae;g__Enterococcus_D;s__Enterococcus_D sp002850555	d__Bacteria;p__Firmicutes;c__Bacilli;o__;f__;g__;s__	Single	gacgaacgctggcggcgtgcctaatacatgcaagtcgaacgctttttctttcaccggagcttgctccaccgaaagaaaaagagtggcgaacgggtgagtaacacgtgggtaacctgcccatcagaaggggataacacttggaaacaggtgctaataccgtataacactattttccgcatggaagaaagttgaaaggcgcttttgcgtcactgatggatggacccgcggtgcattagctagttggtgaggtaacggctcaccaaggcaacgatgcatagccgacctgagagggtgatcggccacactgggactgagacacggcccagactcctacgggaggcagcagtagggaatcttcggcaatggacgaaagtctgaccgagcaacgccgcgtgagtg…	1	ERS11544339
YS-26-2_E2_4cb440bb	99.13	0.75	0.5556194804821217	2.57	183185952.0	606576.0	YS-26-2	01_High	4566630.0	1213152.0	183185952.0	153.0	110.0	67678.0	3623338.0	bronze	Low coverage (32.50x, expect >= 50.0x)	d__Bacteria;p__Firmicutes;c__Bacilli;o__Lactobacillales;f__Enterococcaceae;g__Enterococcus_D;s__Enterococcus_D sp002850555	d__Bacteria;p__;c__;o__;f__;g__;s__	Multiple	gacgaacgctggcggcgtgcctaatacatgcaagtcgaacgctttttctttcaccggagcttgctccaccgaaagaaaaagagtggcgaacgggtgagtaacacgtgggtaacctgcccatcagaaggggataacacttggaaacaggtgctaataccgtataacactattttccgcatggaagaaagttgaaaggcgcttttgcgtcactgatggatggacccgcggtgcattagctagttggtgaggtaacggctcaccaaggcaacgatgcatagccgacctgagagggtgatcggccacactgggactgagacacggcccagactcctacgggaggcagcagtagggaatcttcggcaatggacgaaagtctgaccgagcaacgccgcgtgagtg…	1	ERS11544343
YS-26-2_E3_33429865	100.0	119.31	3.4748151770560654	4.15	169357674.0	560787.0	YS-26-2	04_Contaminated	9852500.0	1121574.0	169357674.0	1468.0	690.0	16200.0	6057003.0	exclude	Too many contigs (1468, expect <= 500)		d__Bacteria;p__;c__;o__;f__;g__;s__	None			ERS11544344
YS-26-2_E4_afca1fa3	98.0	1.69	2.542502085550729	1.74	272851262.0	903481.0	YS-26-2	01_High	6567920.0	1806962.0	272851262.0	402.0	353.0	16126.0	3586271.0	bronze	Low coverage (28.91x, expect >= 50.0x);Too many contigs (402, expect <= 200)	d__Bacteria;p__Firmicutes;c__Bacilli;o__Lactobacillales;f__Enterococcaceae;g__Enterococcus_D;s__Enterococcus_D sp002850555	d__Bacteria;p__;c__;o__;f__;g__;s__	None			ERS11544345
YS-26-2_E5_9ef8f029	100.0	88.95	1.4761384230359864	4.99	170940154.0	566027.0	YS-26-2	04_Contaminated	5937960.0	1132054.0	170940154.0	1768.0	974.0	14145.0	4918097.0	exclude	Too many contigs (1768, expect <= 500)		d__Bacteria;p__Firmicutes_A;c__Clostridia;o__Clostridiales;f__Clostridiaceae;g__Clostridium_P;s__Clostridium_P ventriculi	None			ERS11544346
YS-26-2_E6_56cbec39	99.25	0.75	0.9758939101918708	4.39	140305274.0	464587.0	YS-26-2	01_High	3794800.0	929174.0	140305274.0	61.0	59.0	215371.0	3602239.0	bronze	Low coverage (31.59x, expect >= 50.0x)	d__Bacteria;p__Firmicutes;c__Bacilli;o__Lactobacillales;f__Enterococcaceae;g__Enterococcus_D;s__Enterococcus_D sp002850555	d__Bacteria;p__;c__;o__;f__;g__;s__	Single	gacgaacgctggcggcgtgcctaatacatgcaagtcgaacgctttttctttcaccggagcttgctccaccgaaagaaaaagagtggcgaacgggtgagtaacacgtgggtaacctgcccatcagaaggggataacacttggaaacaggtgctaataccgtataacactattttccgcatggaagaaagttgaaaggcgcttttgcgtcactgatggatggacccgcggtgcattagctagttggtgaggtaacggctcaccaaggcaacgatgcatagccgacctgagagggtgatcggccacactgggactgagacacggcccagactcctacgggaggcagcagtagggaatcttcggcaatggacgaaagtctgaccgagcaacgccgcgtgagtg…	1	ERS11544347
YS-26-2_E7_cd037f82	99.45	1.95	0.08960676581422776	1.75	139578662.0	462181.0	YS-26-2	01_High	3556740.0	924362.0	139578662.0	34.0	20.0	468048.0	2911068.0	bronze	Low coverage (35.48x, expect >= 50.0x)	d__Bacteria;p__Firmicutes;c__Bacilli;o__Staphylococcales;f__Staphylococcaceae;g__Staphylococcus;s__Staphylococcus gallinarum	d__Bacteria;p__;c__;o__;f__;g__;s__	Multiple	gatgaacgctggcggcgtgcctaatacatgcaagtcgagcgaacagataaggagcttgctcctttgacgttagcggcggacgggtgagtaacacgtgggtaacctacctataagactggaataactccgggaaaccggggctaatgccggataacatatagaaccgcatggttctatagtgaaagatggttttgctatcacttatagatggacccgcgccgtattagctagttggtaaggtaatggcttaccaaggcgacgatacgtagccgacctgagagggtgatcggccacactggaactgagacacggtccagactcctacgggaggcagcagtagggaatcttccgcaatgggcgaaagcctgacggagcaacgccgcgtgagtgatgaagggt…	8	ERS11544348
YS-26-2_E8_745606a7	100.0	69.91	3.954923338031816	5.43	137942728.0	456764.0	YS-26-2	04_Contaminated	5520550.0	913528.0	137942728.0	1825.0	832.0	16403.0	4454487.0	exclude	Too many contigs (1825, expect <= 500)		d__Bacteria;p__Firmicutes_A;c__Clostridia;o__Clostridiales;f__Clostridiaceae;g__Clostridium_P;s__Clostridium_P ventriculi	None			ERS11544349
YS-26-2_E9_7cd31174	99.45	0.83	0.11635934758219944	3.11	162623074.0	538487.0	YS-26-2	01_High	3169610.0	1076974.0	162623074.0	18.0	15.0	467917.0	2901118.0	bronze	Low coverage (42.81x, expect >= 50.0x)	d__Bacteria;p__Firmicutes;c__Bacilli;o__Staphylococcales;f__Staphylococcaceae;g__Staphylococcus;s__Staphylococcus gallinarum	d__Bacteria;p__Firmicutes;c__Bacilli;o__Staphylococcales;f__Staphylococcaceae;g__Staphylococcus;s__Staphylococcus gallinarum	Single	gatgaacgctggcggcgtgcctaatacatgcaagtcgagcgaacagataaggagcttgctcctttgacgttagcggcggacgggtgagtaacacgtgggtaacctacctataagactggaataactccgggaaaccggggctaatgccggataacatatagaaccgcatggttctatagtgaaagatggttttgctatcacttatagatggacccgcgccgtattagctagttggtaaggtaatggcttaccaaggcgacgatacgtagccgacctgagagggtgatcggccacactggaactgagacacggtccagactcctacgggaggcagcagtagggaatcttccgcaatgggcgaaagcctgacggagcaacgccgcgtgagtgatgaagggt…	8	ERS11544350
YS-26-2_E10_5a861266	99.45	5.07	0.060265224520323325	0.7	144308284.0	477842.0	YS-26-2	05_Not assembled	4391770.0	955684.0	144308284.0	113.0	37.0	470449.0	2983601.0	bronze	Low coverage (29.88x, expect >= 50.0x)	d__Bacteria;p__Firmicutes;c__Bacilli;o__Staphylococcales;f__Staphylococcaceae;g__Staphylococcus;s__Staphylococcus gallinarum	d__Bacteria;p__Firmicutes;c__Bacilli;o__Staphylococcales;f__Staphylococcaceae;g__Staphylococcus;s__Staphylococcus gallinarum	Multiple	gatgaacgctggcggcgtgcctaatacatgcaagtcgagcgaacagataaggagcttgctcctttgacgttagcggcggacgggtgagtaacacgtgggtaacctacctataagactggaataactccgggaaaccggggctaatgccggataacatatagaaccgcatggttctatagtgaaagatggttttgctatcacttatagatggacccgcgccgtattagctagttggtaaggtaatggcttaccaaggcgacgatacgtagccgacctgagagggtgatcggccacactggaactgagacacggtccagactcctacgggaggcagcagtagggaatcttccgcaatgggcgaaagcctgacggagcaacgccgcgtgagtgatgaagggt…	8	ERS11544340
YS-26-2_E11_e9277486	100.0	100.0	2.9564479475304197	4.83	154448236.0	511418.0	YS-26-2	04_Contaminated	7117460.0	1022836.0	154448236.0	344.0	262.0	38163.0	5398926.0	bronze	Low coverage (18.51x, expect >= 50.0x);Too many contigs (344, expect <= 200)		d__Bacteria;p__;c__;o__;f__;g__;s__	Multiple	gacgaacgctggcggcgtgcctaatacatgcaagtcgaacgctgcaccttttcaacttcggttgaaaaggttgcggagtggcggacgggtgagtaacacgtgggaaacctacccatcagcgggggataacacttggaaacaggtgctaataccgcatatgactttttttcgcctgaaagaaagttcaaaggcgcttttggcgtcactgatggctggtcccgcggtgcattagccagttggtgaggtaacggctcaccaaagcaacgatgcatagccgacctgagagggtgatcggccacactgggactgagacacggcccagactcctacgggaggcagcagtagggaatcttcggcaatggacgcaagtctgaccgagcaacgccgcgtgagtgaaga…	3	ERS11544341
YS-26-2_E12_a6b3cd37	100.0	100.0	3.4926502315680463	4.73	150138092.0	497146.0	YS-26-2	04_Contaminated	5926660.0	994292.0	150138092.0	713.0	618.0	16320.0	5457841.0	exclude	Too many contigs (713, expect <= 500)		d__Bacteria;p__Firmicutes_A;c__Clostridia;o__Clostridiales;f__Clostridiaceae;g__Clostridium_P;s__Clostridium_P ventriculi	None			ERS11544342
YS-26-2_F1_a476e6f5	99.25	0.75	1.287144377642896	2.82	174781896.0	578748.0	YS-26-2	01_High	4364510.0	1157496.0	174781896.0	87.0	58.0	290209.0	3651267.0	bronze	Low coverage (32.86x, expect >= 50.0x)	d__Bacteria;p__Firmicutes;c__Bacilli;o__Lactobacillales;f__Enterococcaceae;g__Enterococcus_D;s__Enterococcus_D sp002850555	d__Bacteria;p__;c__;o__;f__;g__;s__	Multiple	gacgaacgctggcggcgtgcctaatacatgcaagtcgaacgctttttctttcaccggagcttgctccaccgaaagaaaaagagtggcgaacgggtgagtaacacgtgggtaacctgcccatcagaaggggataacacttggaaacaggtgctaataccgtataacactattttccgcatggaagaaagttgaaaggcgcttttgcgtcactgatggatggacccgcggtgcattagctagttggtgaggtaacggctcaccaaggcaacgatgcatagccgacctgagagggtgatcggccacactgggactgagacacggcccagactcctacgggaggcagcagtagggaatcttcggcaatggacgaaagtctgaccgagcaacgccgcgtgagtg…	1	ERS11544351
YS-26-2_F2_0273aa4d	98.85	0.87	1.2025716997957598	1.92	160525382.0	531541.0	YS-26-2	01_High	3797640.0	1063082.0	160525382.0	197.0	186.0	34754.0	3589560.0	bronze	Low coverage (34.91x, expect >= 50.0x)	d__Bacteria;p__Firmicutes;c__Bacilli;o__Lactobacillales;f__Enterococcaceae;g__Enterococcus_D;s__Enterococcus_D sp002850555	d__Bacteria;p__;c__;o__;f__;g__;s__	Single	gacgaacgctggcggcgtgcctaatacatgcaagtcgaacgctttttctttcaccggagcttgctccaccgaaagaaaaagagtggcgaacgggtgagtaacacgtgggtaacctgcccatcagaaggggataacacttggaaacaggtgctaataccgtataacactattttccgcatggaagaaagttgaaaggcgcttttgcgtcactgatggatggacccgcggtgcattagctagttggtgaggtaacggctcaccaaggcaacgatgcatagccgacctgagagggtgatcggccacactgggactgagacacggcccagactcctacgggaggcagcagtagggaatcttcggcaatggacgaaagtctgaccgagcaacgccgcgtgagtg…	1	ERS11544355
YS-26-2_F3_ff4481d4	99.06	0.75	1.5261916405373528	2.13	186666200.0	618100.0	YS-26-2	01_High	4193340.0	1236200.0	186666200.0	134.0	124.0	51877.0	3600025.0	bronze	Low coverage (35.01x, expect >= 50.0x)	d__Bacteria;p__Firmicutes;c__Bacilli;o__Lactobacillales;f__Enterococcaceae;g__Enterococcus_D;s__Enterococcus_D sp002850555	d__Bacteria;p__Firmicutes;c__Bacilli;o__;f__;g__;s__	Single	gacgaacgctggcggcgtgcctaatacatgcaagtcgaacgctttttctttcaccggagcttgctccaccgaaagaaaaagagtggcgaacgggtgagtaacacgtgggtaacctgcccatcagaaggggataacacttggaaacaggtgctaataccgtataacactattttccgcatggaagaaagttgaaaggcgcttttgcgtcactgatggatggacccgcggtgcattagctagttggtgaggtaacggctcaccaaggcaacgatgcatagccgacctgagagggtgatcggccacactgggactgagacacggcccagactcctacgggaggcagcagtagggaatcttcggcaatggacgaaagtctgaccgagcaacgccgcgtgagtg…	1	ERS11544356
YS-26-2_F4_4628ddef	100.0	34.9	2.344590512901648	3.6	208347082.0	689891.0	YS-26-2	04_Contaminated	6353330.0	1379782.0	208347082.0	755.0	592.0	30352.0	4108278.0	exclude	Too many contigs (755, expect <= 500)		d__Bacteria;p__;c__;o__;f__;g__;s__	None			ERS11544357
YS-26-2_F5_0e5d66ce	99.25	0.75	0.5435376693611023	1.97	134202156.0	444378.0	YS-26-2	01_High	3752480.0	888756.0	134202156.0	41.0	32.0	463337.0	3611256.0	bronze	Low coverage (31.35x, expect >= 50.0x)	d__Bacteria;p__Firmicutes;c__Bacilli;o__Lactobacillales;f__Enterococcaceae;g__Enterococcus_D;s__Enterococcus_D sp002850555	d__Bacteria;p__;c__;o__;f__;g__;s__	Single	gacgaacgctggcggcgtgcctaatacatgcaagtcgaacgctttttctttcaccggagcttgctccaccgaaagaaaaagagtggcgaacgggtgagtaacacgtgggtaacctgcccatcagaaggggataacacttggaaacaggtgctaataccgtataacactattttccgcatggaagaaagttgaaaggcgcttttgcgtcactgatggatggacccgcggtgcattagctagttggtgaggtaacggctcaccaaggcaacgatgcatagccgacctgagagggtgatcggccacactgggactgagacacggcccagactcctacgggaggcagcagtagggaatcttcggcaatggacgaaagtctgaccgagcaacgccgcgtgagtg…	1	ERS11544358
YS-26-2_F6_692c9221	99.25	0.75	0.9068549895003308	4.26	144950034.0	479967.0	YS-26-2	01_High	4255410.0	959934.0	144950034.0	97.0	58.0	120199.0	3625861.0	bronze	Low coverage (27.85x, expect >= 50.0x)	d__Bacteria;p__Firmicutes;c__Bacilli;o__Lactobacillales;f__Enterococcaceae;g__Enterococcus_D;s__Enterococcus_D sp002850555	d__Bacteria;p__;c__;o__;f__;g__;s__	Single	gacgaacgctggcggcgtgcctaatacatgcaagtcgaacgctttttctttcaccggagcttgctccaccgaaagaaaaagagtggcgaacgggtgagtaacacgtgggtaacctgcccatcagaaggggataacacttggaaacaggtgctaataccgtataacactattttccgcatggaagaaagttgaaaggcgcttttgcgtcactgatggatggacccgcggtgcattagctagttggtgaggtaacggctcaccaaggcaacgatgcatagccgacctgagagggtgatcggccacactgggactgagacacggcccagactcctacgggaggcagcagtagggaatcttcggcaatggacgaaagtctgaccgagcaacgccgcgtgagtg…	1	ERS11544359
YS-26-2_F7_03c71040	99.34	0.66	0.4796766677214279	2.75	102752178.0	340239.0	YS-26-2	01_High	3225230.0	680478.0	102752178.0	34.0	31.0	155887.0	2901616.0	bronze	Low coverage (27.04x, expect >= 50.0x)	d__Bacteria;p__Firmicutes;c__Bacilli;o__Lactobacillales;f__Enterococcaceae;g__Tetragenococcus;s__	s__;p__;c__;o__;f__;g__;s__	Single	gacgaacgctggcggcgtgcctaatacatgcaagtcgaacgctgcaccttttcaacttcggttgaaaaggttgcggagtggcggacgggtgagtaacacgtgggaaacctacccatcagcgggggataacacttggaaacaggtgctaataccgcatatgactttttttcgcctgaaagaaagttcaaaggcgcttttggcgtcactgatggctggtcccgcggtgcattagccagttggtgaggtaacggctcaccaaagcaacgatgcatagccgacctgagagggtgatcggccacactgggactgagacacggcccagactcctacgggaggcagcagtagggaatcttcggcaatggacgcaagtctgaccgagcaacgccgcgtgagtgaaga…	3	ERS11544360
YS-26-2_F8_358afa93	100.0	94.98	4.6496274774904345	5.24	150542772.0	498486.0	YS-26-2	04_Contaminated	5941070.0	996972.0	150542772.0	1122.0	882.0	10383.0	5316224.0	exclude	Too many contigs (1122, expect <= 500)		d__Bacteria;p__Firmicutes_A;c__Clostridia;o__Clostridiales;f__Clostridiaceae;g__Clostridium_P;s__Clostridium_P ventriculi	None			ERS11544361
YS-26-2_F9_8cc359af	98.63	2.1	1.4545637603198802	1.89	212013664.0	702032.0	YS-26-2	01_High	4610630.0	1404064.0	212013664.0	731.0	628.0	7414.0	3528904.0	exclude	Too many contigs (731, expect <= 500)		d__Bacteria;p__Firmicutes;c__Bacilli;o__;f__;g__;s__	None			ERS11544362
YS-26-2_F10_c9e809c3			0.13649569945056525	0.27	5571296.0	18448.0	YS-26-2	05_Not assembled											d__Bacteria;p__Firmicutes;c__Bacilli;o__Staphylococcales;f__Staphylococcaceae;g__Staphylococcus;s__Staphylococcus gallinarum	None			ERS11544352
YS-26-2_F11_9ec4bb4b	99.34	0.66	0.6416304691769985	4.41	147724206.0	489153.0	YS-26-2	01_High	3236030.0	978306.0	147724206.0	15.0	12.0	484516.0	2903532.0	bronze	Low coverage (38.85x, expect >= 50.0x)	d__Bacteria;p__Firmicutes;c__Bacilli;o__Lactobacillales;f__Enterococcaceae;g__Tetragenococcus;s__	d__Bacteria;p__Firmicutes;c__Bacilli;o__Staphylococcales;f__Staphylococcaceae;g__Staphylococcus;s__Staphylococcus gallinarum	Single	gacgaacgctggcggcgtgcctaatacatgcaagtcgaacgctgcaccttttcaacttcggttgaaaaggttgcggagtggcggacgggtgagtaacacgtgggaaacctacccatcagcgggggataacacttggaaacaggtgctaataccgcatatgactttttttcgcctgaaagaaagttcaaaggcgcttttggcgtcactgatggctggtcccgcggtgcattagccagttggtgaggtaacggctcaccaaagcaacgatgcatagccgacctgagagggtgatcggccacactgggactgagacacggcccagactcctacgggaggcagcagtagggaatcttcggcaatggacgcaagtctgaccgagcaacgccgcgtgagtgaaga…	3	ERS11544353
YS-26-2_F12_64d73797	98.28	27.77	0.27658717602048155	3.23	164034320.0	543160.0	YS-26-2	04_Contaminated	5269430.0	1086320.0	164034320.0	275.0	217.0	413994.0	3422592.0	bronze	Low coverage (27.37x, expect >= 50.0x);Too many contigs (275, expect <= 200)	d__Bacteria;p__Firmicutes;c__Bacilli;o__Staphylococcales;f__Staphylococcaceae;g__Staphylococcus;s__Staphylococcus gallinarum	d__Bacteria;p__;c__;o__;f__;g__;s__	Multiple	gatgaacgctggcggcgtgcctaatacatgcaagtcgagcgaacagataaggagcttgctcctttgacgttagcggcggacgggtgagtaacacgtgggtaacctacctataagactggaataactccgggaaaccggggctaatgccggataacatatagaaccgcatggttctatagtgaaagatggttttgctatcacttatagatggacccgcgccgtattagctagttggtaaggtaatggcttaccaaggcgacgatacgtagccgacctgagagggtgatcggccacactggaactgagacacggtccagactcctacgggaggcagcagtagggaatcttccgcaatgggcgaaagcctgacggagcaacgccgcgtgagtgatgaagggt…	8	ERS11544354
YS-26-2_G1_a33b0453	100.0	7.96	4.778787791617524	3.39	175897484.0	582442.0	YS-26-2	05_Not assembled	5528280.0	1164884.0	175897484.0	249.0	98.0	184050.0	2815544.0	bronze	Low coverage (26.54x, expect >= 50.0x);Too many contigs (249, expect <= 200)	d__Bacteria;p__Firmicutes_A;c__Clostridia;o__Clostridiales;f__Clostridiaceae;g__Clostridium_P;s__Clostridium_P ventriculi	d__Bacteria;p__Firmicutes_A;c__Clostridia;o__Clostridiales;f__Clostridiaceae;g__Clostridium_P;s__Clostridium_P ventriculi	Single	gacgaacgctggcggcgtgcctaatacatgcaagtcgaacgctgcaccttttcaacttcggttgaaaaggttgcggagtggcggacgggtgagtaacacgtgggaaacctacccatcagcgggggataacacttggaaacaggtgctaataccgcatatgactttttttcgcctgaaagaaagttcaaaggcgcttctggcgtcactgatggctggtcccgcggtgcattagccagttggtgaggtaacggctcaccaaagcaacgatgcatagccgacctgagagggtgatcggccacactgggactgagacacggcccagactcctacgggaggcagcagtagggaatcttcggcaatggacgcaagtctgaccgagcaacgccgcgtgagtgaaga…	141	ERS11544363
YS-26-2_G2_1033e946	99.19	8.46	4.481632770474355	6.34	161116094.0	533497.0	YS-26-2	05_Not assembled	5107320.0	1066994.0	161116094.0	166.0	76.0	248423.0	2768382.0	bronze	Low coverage (27.41x, expect >= 50.0x)	d__Bacteria;p__Firmicutes_A;c__Clostridia;o__Clostridiales;f__Clostridiaceae;g__Clostridium_P;s__Clostridium_P ventriculi	d__Bacteria;p__Firmicutes_A;c__Clostridia;o__Clostridiales;f__Clostridiaceae;g__Clostridium_P;s__Clostridium_P ventriculi	Multiple	gacgaacgctggcggcgtgcctaatacatgcaagtcgaacgctgcaccttttcaacttcggttgaaaaggttgcggagtggcggacgggtgagtaacacgtgggaaacctacccatcagcgggggataacacttggaaacaggtgctaataccgcatatgactttttttcgcctgaaagaaagttcaaaggcgcttttggcgtcactgatggctggtcccgcggtgcattagccagttggtgaggtaacggctcaccaaagcaacgatgcatagccgacctgagagggtgatcggccacactgggactgagacacggcccagactcctacgggaggcagcagtagggaatcttcggcaatggacgcaagtctgaccgagcaacgccgcgtgagtgaaga…	3	ERS11544367
YS-26-2_G3_a1476dae	99.25	0.75	0.8038719328021171	3.22	235987934.0	781417.0	YS-26-2	01_High	4175290.0	1562834.0	235987934.0	29.0	26.0	312460.0	3614970.0	bronze	Low coverage (44.96x, expect >= 50.0x)	d__Bacteria;p__Firmicutes;c__Bacilli;o__Lactobacillales;f__Enterococcaceae;g__Enterococcus_D;s__Enterococcus_D sp002850555	d__Bacteria;p__Firmicutes;c__Bacilli;o__;f__;g__;s__	Single	gacgaacgctggcggcgtgcctaatacatgcaagtcgaacgctttttctttcaccggagcttgctccaccgaaagaaaaagagtggcgaacgggtgagtaacacgtgggtaacctgcccatcagaaggggataacacttggaaacaggtgctaataccgtataacactattttccgcatggaagaaagttgaaaggcgcttttgcgtcactgatggatggacccgcggtgcattagctagttggtgaggtaacggctcaccaaggcaacgatgcatagccgacctgagagggtgatcggccacactgggactgagacacggcccagactcctacgggaggcagcagtagggaatcttcggcaatggacgaaagtctgaccgagcaacgccgcgtgagtg…	1	ERS11544368
YS-26-2_G4_e99c4302	98.92	0.48	4.786267008025773	5.51	228729062.0	757381.0	YS-26-2	01_High	4510730.0	1514762.0	228729062.0	69.0	53.0	1548574.0	2767854.0	bronze	Low coverage (43.13x, expect >= 50.0x)	d__Bacteria;p__Firmicutes_A;c__Clostridia;o__Clostridiales;f__Clostridiaceae;g__Clostridium_P;s__Clostridium_P ventriculi	d__Bacteria;p__Firmicutes_A;c__Clostridia;o__Clostridiales;f__Clostridiaceae;g__Clostridium_P;s__Clostridium_P ventriculi	Single	gacgaacgctggcggcgtgcctaatacatgcaagtcgaacgctgcaccttttcaacttcggttgaaaaggttgcggagtggcggacgggtgagtaacacgtgggaaacctacccatcagcgggggataacacttggaaacaggtgctaataccgcatatgactttttttcgcctgaaagaaagttcaaaggcgcttctggcgtcactgatggctggtcccgcggtgcattagccagttggtgaggtaacggctcaccaaagcaacgatgcatagccgacctgagagggtgatcggccacactgggactgagacacggcccagactcctacgggaggcagcagtagggaatcttcggcaatggacgcaagtctgaccgagcaacgccgcgtgagtgaaga…	166	ERS11544369
YS-26-2_G5_b462fd36	100.0	19.54	2.77349480769784	5.08	197776176.0	654888.0	YS-26-2	04_Contaminated	5679200.0	1309776.0	197776176.0	331.0	192.0	201904.0	2987058.0	bronze	Low coverage (29.85x, expect >= 50.0x);Too many contigs (331, expect <= 200)	d__Bacteria;p__Firmicutes_A;c__Clostridia;o__Clostridiales;f__Clostridiaceae;g__Clostridium_P;s__Clostridium_P ventriculi	d__Bacteria;p__Firmicutes_A;c__Clostridia;o__Clostridiales;f__Clostridiaceae;g__Clostridium_P;s__Clostridium_P ventriculi	Multiple	gacgaacgctggcggcgtgcctaatacatgcaagtcgaacgctgcaccttttcaacttcggttgaaaaggttgcggagtggcggacgggtgagtaacacgtgggaaacctacccatcagcgggggataacacttggaaacaggtgctaataccgcatatgactttttttcgcctgaaagaaagttcaaaggcgcttttggcgtcactgatggctggtcccgcggtgcattagccagttggtgaggtaacggctcaccaaagcaacgatgcatagccgacctgagagggtgatcggccacactgggactgagacacggcccagactcctacgggaggcagcagtagggaatcttcggcaatggacgcaagtctgaccgagcaacgccgcgtgagtgaaga…	3	ERS11544370
YS-26-2_G6_c1288468			0.16238529470989269	0.46	15934124.0	52762.0	YS-26-2	05_Not assembled											d__Bacteria;p__Firmicutes;c__Bacilli;o__Bacillales_B;f__DSM-18226;g__Niallia;s__	None			ERS11544371
YS-26-2_G7_cf230832	99.45	1.21	0.08845611713603542	0.85	137536840.0	455420.0	YS-26-2	01_High	3835650.0	910840.0	137536840.0	41.0	20.0	422521.0	2914373.0	bronze	Low coverage (31.84x, expect >= 50.0x)	d__Bacteria;p__Firmicutes;c__Bacilli;o__Staphylococcales;f__Staphylococcaceae;g__Staphylococcus;s__Staphylococcus gallinarum	d__Bacteria;p__;c__;o__;f__;g__;s__	Multiple	gatgaacgctggcggcgtgcctaatacatgcaagtcgagcgaacagataaggagcttgctcctttgacgttagcggcggacgggtgagtaacacgtgggtaacctacctataagactggaataactccgggaaaccggggctaatgccggataacatatagaaccgcatggttctatagtgaaagatggttttgctatcacttatagatggacccgcgccgtattagctagttggtaaggtaatggcttaccaaggcgacgatacgtagccgacctgagagggtgatcggccacactggaactgagacacggtccagactcctacgggaggcagcagtagggaatcttccgcaatgggcgaaagcctgacggagcaacgccgcgtgagtgatgaagggt…	8	ERS11544372
YS-26-2_G8_a7ae0b27	99.19	1.12	4.021948623536519	5.96	223898874.0	741387.0	YS-26-2	01_High	7493690.0	1482774.0	223898874.0	113.0	69.0	205277.0	2710007.0	bronze	Low coverage (25.75x, expect >= 50.0x)	d__Bacteria;p__Firmicutes_A;c__Clostridia;o__Clostridiales;f__Clostridiaceae;g__Clostridium_P;s__Clostridium_P ventriculi	d__Bacteria;p__Firmicutes_A;c__Clostridia;o__;f__;g__;s__	Multiple	gatgaacgctggcggcgtgcttaacacatgcaagtcgaacgaagcgctctaattgatttcttcggaatgaagttttagcgactgagtggcggacgggtgagtaacgcgtgggtaacctgcctcatacagggggataacagttggaaacgactgctaataccgcataagcgcacagggtcgcatgacctggtgtgaaaaactccggtggtatgagatggacccgcgtctgattagccagttggcggggtaacggcccaccaaagcgacgatcagtagccgacctgagagggtgaccggccacattgggactgagacacggcccaaactcctacgggaggcagcagtggggaatattgcacaatgggggaaaccctgatgcagcgacgccgcgtgagcgaa…	123	ERS11544373
YS-26-2_G9_8207d820	99.45	0.83	0.0657308057417369	3.62	186877600.0	618800.0	YS-26-2	01_High	3312280.0	1237600.0	186877600.0	25.0	22.0	361747.0	2902728.0	bronze	Low coverage (47.31x, expect >= 50.0x)	d__Bacteria;p__Firmicutes;c__Bacilli;o__Staphylococcales;f__Staphylococcaceae;g__Staphylococcus;s__Staphylococcus gallinarum	d__Bacteria;p__Firmicutes;c__Bacilli;o__;f__;g__;s__	Multiple	gatgaacgctggcggcgtgcctaatacatgcaagtcgagcgaacagataaggagcttgctcctttgacgttagcggcggacgggtgagtaacacgtgggtaacctacctataagactggaataactccgggaaaccggggctaatgccggataacatatagaaccgcatggttctatagtgaaagatggttttgctatcacttatagatggacccgcgccgtattagctagttggtaaggtaatggcttaccaaggcgacgatacgtagccgacctgagagggtgatcggccacactggaactgagacacggtccagactcctacgggaggcagcagtagggaatcttccgcaatgggcgaaagcctgacggagcaacgccgcgtgagtgatgaagggt…	144	ERS11544374
YS-26-2_G10_25730e68			0.04674510255156344	0.2	9559810.0	31655.0	YS-26-2	05_Not assembled											d__Bacteria;p__Firmicutes;c__Bacilli;o__Staphylococcales;f__Staphylococcaceae;g__Staphylococcus;s__Staphylococcus gallinarum	None			ERS11544364
YS-26-2_G11_921e4b58	99.34	0.66	0.5538935074648332	2.12	140326716.0	464658.0	YS-26-2	01_High	3309630.0	929316.0	140326716.0	19.0	15.0	311081.0	2903914.0	bronze	Low coverage (35.72x, expect >= 50.0x)	d__Bacteria;p__Firmicutes;c__Bacilli;o__Lactobacillales;f__Enterococcaceae;g__Tetragenococcus;s__	d__Bacteria;p__Firmicutes;c__Bacilli;o__Staphylococcales;f__Staphylococcaceae;g__Staphylococcus;s__Staphylococcus gallinarum	Single	gacgaacgctggcggcgtgcctaatacatgcaagtcgaacgctgcaccttttcaacttcggttgaaaaggttgcggagtggcggacgggtgagtaacacgtgggaaacctacccatcagcgggggataacacttggaaacaggtgctaataccgcatatgactttttttcgcctgaaagaaagttcaaaggcgcttttggcgtcactgatggctggtcccgcggtgcattagccagttggtgaggtaacggctcaccaaagcaacgatgcatagccgacctgagagggtgatcggccacactgggactgagacacggcccagactcctacgggaggcagcagtagggaatcttcggcaatggacgcaagtctgaccgagcaacgccgcgtgagtgaaga…	3	ERS11544365
YS-26-2_G12_4715cb73			0.013088628714437764	0.02	555076.0	1838.0	YS-26-2	05_Not assembled												None			ERS11544366
YS-26-2_H1_da97e441	98.45	1.68	0.9310186117423696	1.81	109334570.0	362035.0	YS-26-2	01_High	3369240.0	724070.0	109334570.0	282.0	262.0	17524.0	2881107.0	bronze	Low coverage (26.34x, expect >= 50.0x);Too many contigs (282, expect <= 200)	d__Bacteria;p__Firmicutes;c__Bacilli;o__Lactobacillales;f__Enterococcaceae;g__Tetragenococcus;s__	d__Bacteria;p__Firmicutes;c__Bacilli;o__Bacillales;f__Bacillaceae_G;g__Bacillus_A;s__	Single	gacgaacgctggcggcgtgcctaatacatgcaagtcgaacgctgcaccttttcaacttcggttgaaaaggttgcggagtggcggacgggtgagtaacacgtgggaaacctacccatcagcgggggataacacttggaaacaggtgctaataccgcatatgactttttttcgcctgaaagaaagttcaaaggcgcttttggcgtcactgatggctggtcccgcggtgcattagccagttggtgaggtaacggctcaccaaagcaacgatgcatagccgacctgagagggtgatcggccacactgggactgagacacggcccagactcctacgggaggcagcagtagggaatcttcggcaatggacgcaagtctgaccgagcaacgccgcgtgagtgaaga…	3	ERS11544375
YS-26-2_H2_39d39f48	100.0	64.92	3.7397520352098494	5.64	137715020.0	456010.0	YS-26-2	04_Contaminated	5528280.0	912020.0	137715020.0	1811.0	746.0	20992.0	4384529.0	exclude	Too many contigs (1811, expect <= 500)		d__Bacteria;p__Firmicutes_A;c__Clostridia;o__Clostridiales;f__Clostridiaceae;g__Clostridium_P;s__Clostridium_P ventriculi	None			ERS11544379
YS-26-2_H3_d0cb46ab	99.25	0.84	1.1450392658861432	2.02	98596054.0	326477.0	YS-26-2	01_High	3667430.0	652954.0	98596054.0	150.0	140.0	53421.0	3573428.0	bronze	Low coverage (22.07x, expect >= 50.0x)	d__Bacteria;p__Firmicutes;c__Bacilli;o__Lactobacillales;f__Enterococcaceae;g__Enterococcus_D;s__Enterococcus_D sp002850555	d__Bacteria;p__Firmicutes;c__Bacilli;o__;f__;g__;s__	Single	gacgaacgctggcggcgtgcctaatacatgcaagtcgaacgctttttctttcaccggagcttgctccaccgaaagaaaaagagtggcgaacgggtgagtaacacgtgggtaacctgcccatcagaaggggataacacttggaaacaggtgctaataccgtataacactattttccgcatggaagaaagttgaaaggcgcttttgcgtcactgatggatggacccgcggtgcattagctagttggtgaggtaacggctcaccaaggcaacgatgcatagccgacctgagagggtgatcggccacactgggactgagacacggcccagactcctacgggaggcagcagtagggaatcttcggcaatggacgaaagtctgaccgagcaacgccgcgtgagtg…	1	ERS11544380
YS-26-2_H4_3b2e15d3	97.24	1.75	0.7135460115640192	2.94	84372156.0	279378.0	YS-26-2	01_High	3647340.0	558756.0	84372156.0	564.0	495.0	10282.0	3509242.0	exclude	Too many contigs (564, expect <= 500)		d__Bacteria;p__;c__;o__;f__;g__;s__	None			ERS11544381
YS-26-2_H5_8eb24057	99.66	27.26	6.451543307539625	3.33	80893418.0	267859.0	YS-26-2	04_Contaminated	4948440.0	535718.0	80893418.0	1600.0	652.0	4004.0	3078967.0	exclude	Too many contigs (1600, expect <= 500)		d__Bacteria;p__Firmicutes_A;c__Clostridia;o__Clostridiales;f__Clostridiaceae;g__Clostridium_P;s__Clostridium_P ventriculi	None			ERS11544382
YS-26-2_H6_ccca28dc	98.63	1.06	0.6934096596956534	2.23	104304156.0	345378.0	YS-26-2	01_High	4364370.0	690756.0	104304156.0	375.0	293.0	23539.0	3608701.0	bronze	Low coverage (19.68x, expect >= 50.0x);Too many contigs (375, expect <= 200)	d__Bacteria;p__Firmicutes;c__Bacilli;o__Lactobacillales;f__Enterococcaceae;g__Enterococcus_D;s__Enterococcus_D sp002850555	d__Bacteria;p__;c__;o__;f__;g__;s__	Single	gacgaacgctggcggcgtgcctaatacatgcaagtcgaacgctttttctttcaccggagcttgctccaccgaaagaaaaagagtggcgaacgggtgagtaacacgtgggtaacctgcccatcagaaggggataacacttggaaacaggtgctaataccgtataacactattttccgcatggaagaaagttgaaaggcgcttttgcgtcactgatggatggacccgcggtgcattagctagttggtgaggtaacggctcaccaaggcaacgatgcatagccgacctgagagggtgatcggccacactgggactgagacacggcccagactcctacgggaggcagcagtagggaatcttcggcaatggacgaaagtctgaccgagcaacgccgcgtgagtg…	1	ERS11544383
YS-26-2_H7_3919cbd2	99.19	4.26	2.337111296493398	2.09	127986392.0	423796.0	YS-26-2	01_High	4995970.0	847592.0	127986392.0	477.0	264.0	20775.0	2733822.0	bronze	Low coverage (21.15x, expect >= 50.0x);Too many contigs (477, expect <= 200)	d__Bacteria;p__Firmicutes_A;c__Clostridia;o__Clostridiales;f__Clostridiaceae;g__Clostridium_P;s__Clostridium_P ventriculi	d__Bacteria;p__Firmicutes_A;c__Clostridia;o__Clostridiales;f__Clostridiaceae;g__Clostridium_P;s__Clostridium_P ventriculi	Multiple	gatgaacgctggcggcgtgcttaacacatgcaagtcgagcgagaaaagttcttcggagcttttctagcggcggacgggtgagtaacacgtgggcaacctgcctcatagaggggaatagccttccgaaaggaagattaataccgcataatattgttgaaaggcatcttttaataatcaaaggagcaatccgctatgagatgggcccgcggcgcattagctagttggtgaggtaacggctcaccaaggcgacgatgcgtagccgacctgagagggtgatcggccacattggaactgagacacggtccagactcctacgggaggcagcagtggggaatattgcacaatgggggaaaccctgatgcagcaacgccgcgtgagtgatgaaggtcttcggattgt…	14	ERS11544384
YS-26-2_H8_7577d126	100.0	44.73	4.4246756609038345	2.98	109670696.0	363148.0	YS-26-2	04_Contaminated	5283790.0	726296.0	109670696.0	1770.0	650.0	6008.0	3545937.0	exclude	Too many contigs (1770, expect <= 500)		d__Bacteria;p__Firmicutes_A;c__Clostridia;o__Clostridiales;f__Clostridiaceae;g__Clostridium_P;s__Clostridium_P ventriculi	None			ERS11544385
YS-26-2_H9_4b3ffbf9	98.28	76.38	4.493139257256279	4.3	61437672.0	203436.0	YS-26-2	04_Contaminated	4957870.0	406872.0	61437672.0	2797.0	1422.0	1676.0	3853027.0	exclude	Too many contigs (2797, expect <= 500)		d__Bacteria;p__Firmicutes_A;c__Clostridia;o__Clostridiales;f__Clostridiaceae;g__Clostridium_P;s__Clostridium_P ventriculi	None			ERS11544386
YS-26-2_H10_c24ff06c	85.72	2.26	2.612979317090009	4.64	36039472.0	119336.0	YS-26-2	02_Medium	2776870.0	238672.0	36039472.0	1343.0	819.0	2380.0	2425114.0	exclude	Too many contigs (1343, expect <= 500)		s__;p__;c__;o__;f__;g__;s__	None			ERS11544376
YS-26-2_H11_b7238130	99.34	1.99	0.8392543796565314	3.74	71336326.0	236213.0	YS-26-2	01_High	3033720.0	472426.0	71336326.0	286.0	259.0	17471.0	2859236.0	bronze	Low coverage (19.67x, expect >= 50.0x);Too many contigs (286, expect <= 200)	d__Bacteria;p__Firmicutes;c__Bacilli;o__Lactobacillales;f__Enterococcaceae;g__Tetragenococcus;s__	d__Bacteria;p__Firmicutes;c__Bacilli;o__Staphylococcales;f__Staphylococcaceae;g__Staphylococcus;s__Staphylococcus gallinarum	Single	gacgaacgctggcggcgtgcctaatacatgcaagtcgaacgctgcaccttttcaacttcggttgaaaaggttgcggagtggcggacgggtgagtaacacgtgggaaacctacccatcagcgggggataacacttggaaacaggtgctaataccgcatatgactttttttcgcctgaaagaaagttcaaaggcgcttttggcgtcactgatggctggtcccgcggtgcattagccagttggtgaggtaacggctcaccaaagcaacgatgcatagccgacctgagagggtgatcggccacactgggactgagacacggcccagactcctacgggaggcagcagtagggaatcttcggcaatggacgcaagtctgaccgagcaacgccgcgtgagtgaaga…	3	ERS11544377
YS-26-2_H12_1191b6b0			0.013088628714437764	0.01	162476.0	538.0	YS-26-2	05_Not assembled												None			ERS11544378
BSM-32_A1_5044a5b4			0.528579236544602	0.24	14328994.0	47447.0	BSM-32	05_Not assembled											d__Bacteria;p__;c__;o__;f__;g__;s__	None			ERS11544058
BSM-32_A2_0dfb6933			0.8921842188533785	0.37	24654676.0	81638.0	BSM-32	05_Not assembled											d__Bacteria;p__;c__;o__;f__;g__;s__	None			ERS11544062
BSM-32_A3_2bbdacb9			0.24436901303109626	0.2	9451996.0	31298.0	BSM-32	05_Not assembled											d__Bacteria;p__;c__;o__;f__;g__;s__	None			ERS11544063
BSM-32_A4_3f48dd44			0.6283980093777867	0.19	10777776.0	35688.0	BSM-32	05_Not assembled											d__Bacteria;p__;c__;o__;f__;g__;s__	None			ERS11544064
BSM-32_A5_55bee4e3			0.6525616316198256	0.24	10141764.0	33582.0	BSM-32	05_Not assembled											d__Bacteria;p__;c__;o__;f__;g__;s__	None			ERS11544065
BSM-32_A6_cd93c1a2	92.24	1.93	0.06774444092857347	4.92	754289696.0	2497648.0	BSM-32	01_High	9514930.0	4995296.0	754289696.0	186.0	172.0	58091.0	5048147.0	silver	Low coverage (68.25x, expect >= 100.0x);Too many contigs (186, expect <= 100)	d__Bacteria;p__Firmicutes;c__Bacilli;o__Bacillales_B;f__DSM-18226;g__Niallia;s__Niallia sp001076885	d__Bacteria;p__;c__;o__;f__;g__;s__	Single	gacgaacgctggcggcgtgcctaatacatgcaagtcgagcggactttaaaagcttgcttttaaagttagcggcggacgggtgagtaacacgtgggcaacctgcctgtaagactgggataacttcgggaaaccggagctaataccggataatccttttctacacatgtagaaaagctgaaagacggtttacgctgtcacttacagatgggcccgcggcgcattagctagttggtgaggtaacggctcaccaaggcaacgatgcgtagccgacctgagagggtgatcggccacactgggactgagacacggcccagactcctacgggaggcagcagtagggaatcttccgcaatggacgaaagtctgacggagcaacgccgcgtgagtgatgaaggttttc…	13	ERS11544066
BSM-32_A7_9917fb8c			0.05278600811207318	0.04	454510.0	1505.0	BSM-32	05_Not assembled												None			ERS11544067
BSM-32_A8_b71911f7	100.0	100.0	4.086672611684837	3.06	836113878.0	2768589.0	BSM-32	04_Contaminated	15314300.0	5537178.0	836113878.0	134.0	119.0	188617.0	9193814.0	bronze	Low coverage (38.65x, expect >= 50.0x)		d__Bacteria;p__;c__;o__;f__;g__;s__	Multiple	gatgaacgctggcggcgtgcttaacacatgcaagtcgagcgagaaaagttcttcggagcttttctagcggcggacgggtgagtaacacgtgggcaacctgcctcatagaggggaatagccttccgaaaggaagattaataccgcataatattgttgaaaggcatcttttaacaatcaaaggagcaatccgctatgagatgggcccgcggcgcattagctagttggtgaggtaacggctcaccaaggcgacgatgcgtagccgacctgagagggtgatcggccacattggaactgagacacggtccagactcctacgggaggcagcagtggggaatattgcacaatgggggaaaccctgatgcagcaacgccgcgtgagtgatgaaggtcttcggattgt…	11	ERS11544068
BSM-32_A9_8c4f2bb4	100.0	26.32	2.348617783275321	3.03	775692134.0	2568517.0	BSM-32	04_Contaminated	10492700.0	5137034.0	775692134.0	248.0	222.0	55669.0	4676055.0	bronze	Too many contigs (248, expect <= 200)	d__Bacteria;p__Firmicutes_A;c__Clostridia;o__Lachnospirales;f__Lachnospiraceae;g__Blautia_A;s__	d__Bacteria;p__;c__;o__;f__;g__;s__	Single	gatgaacgctggcggcgtgcttaacacatgcaagtcgaacgggaattactttattgaaacttcggtggatttaatttaattctagtggcggacgggtgagtaacgcgtgggtaacctgccttgtacagggggataacagtcagaaatgactgctaataccgcataagcgcacaggaccgcatggtccggtgtgaaaaactccggtggtataagatggacccgcgttggattagcttgttggtggggtaacggcctaccaaggcgacgatccatagccggcctgagagggtgaacggccacattgggactgagacacggcccagactcctacgggaggcagcagtggggaatattgcacaatgggggaaaccctgatgcagcgacgccgcgtgaaggaag…	209	ERS11544069
BSM-32_A10_b92e2481	100.0	100.38	2.135172453470644	4.19	869879290.0	2880395.0	BSM-32	04_Contaminated	14053800.0	5760790.0	869879290.0	132.0	124.0	172681.0	9802690.0	silver	Low coverage (51.52x, expect >= 100.0x);Too many contigs (132, expect <= 100)		d__Bacteria;p__;c__;o__;f__;g__;s__	Multiple	gatgaacgctggcggcgtgcttaacacatgcaagtcgagcgagaaaagttcttcggagcttttctagcggcggacgggtgagtaacacgtgggcaacctgcctcatagaggggaatagccttccgaaaggaagattaataccgcataatattgttgaaaggcatcttttaacaatcaaaggagtaatccgctatgagatgggcccgcggcgcattagctagttggtgaggtaatggctcaccaaggcgacgatgcgtagccgacctgagagggtgatcggccacattggaactgagacacggtccagactcctacgggaggcagcagtggggaatattgcacaatgggggaaaccctgatgcagcaacgccgcgtgagtgatgaaggtcttcggattgt…	49	ERS11544059
BSM-32_A11_da6478e6			0.03696458878692863	0.07	1805054.0	5977.0	BSM-32	05_Not assembled											s__;p__;c__;o__;f__;g__;s__	None			ERS11544060
BSM-32_A12_cd09c872	100.0	100.0	3.21304260276731	4.66	647766746.0	2144923.0	BSM-32	04_Contaminated	9375270.0	4289846.0	647766746.0	230.0	209.0	63924.0	7464034.0	bronze	Too many contigs (230, expect <= 200)		d__Bacteria;p__;c__;o__;f__;g__;s__	Multiple	gatgaacgctggcggcgtgcttaacacatgcaagtcgagcgagaaaagttcttcggagcttttctagcggcggacgggtgagtaacacgtgggcaacctgcctcatagaggggaatagccttccgaaaggaagattaataccgcataatattgttgaaaggcatcttttaacaatcaaaggagcaatccgctatgagatgggcccgcggcgcattagctagttggtgaggtaacggctcaccaaggcgacgatgcgtagccgacctgagagggtgatcggccacattggaactgagacacggtccagactcctacgggaggcagcagtggggaatattgcacaatgggggaaaccctgatgcagcaacgccgcgtgagtgatgaaggtcttcggattgt…	11	ERS11544061
BSM-32_B1_794970d5			0.9781952075482552	0.14	15790070.0	52285.0	BSM-32	05_Not assembled											d__Bacteria;p__Firmicutes_A;c__Clostridia;o__Lachnospirales;f__Lachnospiraceae;g__Blautia_A;s__	None			ERS11544070
BSM-32_B2_a972150a			1.221269740816385	0.31	25554938.0	84619.0	BSM-32	05_Not assembled											d__Bacteria;p__;c__;o__;f__;g__;s__	None			ERS11544074
BSM-32_B3_cb388cff			0.33038000172597304	0.25	18675982.0	61841.0	BSM-32	05_Not assembled											d__Bacteria;p__;c__;o__;f__;g__;s__	None			ERS11544075
BSM-32_B4_448cdfc0	100.0	0.32	0.6491096855852486	0.79	503768314.0	1668107.0	BSM-32	01_High	7302460.0	3336214.0	503768314.0	196.0	164.0	61626.0	4147692.0	silver	Low coverage (57.50x, expect >= 100.0x);Too many contigs (196, expect <= 100)	d__Bacteria;p__Firmicutes_A;c__Clostridia;o__Lachnospirales;f__Lachnospiraceae;g__Blautia_A;s__	d__Bacteria;p__;c__;o__;f__;g__;s__	Multiple	gtcatatgcttgtctcaaagattaagccatgcatgtctaagtataagcaatttatacagtgaaactgcgaatggctcattaaatcagttatcgtttatttgatagttcctttactacatggtataactgtggtaattctagagctaatacatgcttaaaatctcgaccctttggaagagatgtatttattagataaaaaatcaatgtcttcggactctttgatgattcataataacttttcgaatcgcatggccttgtgctggcgatggttcattcaaatttctgccctatcaactttcgatggtaggatagtggcctaccatggtttcaacgggtaacggggaataagggttcgattccggagagggagcctgagaaacggctaccacatccaaggaa…	120	ERS11544076
BSM-32_B5_ca082736			0.6422057935160946	0.28	13713518.0	45409.0	BSM-32	05_Not assembled											d__Bacteria;p__;c__;o__;f__;g__;s__	None			ERS11544077
BSM-32_B6_155ab02a	92.24	2.32	0.29298391968472226	3.7	799723784.0	2648092.0	BSM-32	01_High	7416900.0	5296184.0	799723784.0	179.0	164.0	54147.0	4977750.0	silver	Low coverage (93.67x, expect >= 100.0x);Too many contigs (179, expect <= 100)	d__Bacteria;p__Firmicutes;c__Bacilli;o__Bacillales_B;f__DSM-18226;g__Niallia;s__Niallia sp001076885	d__Bacteria;p__Firmicutes;c__Bacilli;o__Bacillales_B;f__DSM-18226;g__Niallia;s__Niallia sp001076885	Single	gacgaacgctggcggcgtgcctaatacatgcaagtcgagcggactttaaaagcttgcttttaaagttagcggcggacgggtgagtaacacgtgggcaacctgcctgtaagactgggataacttcgggaaaccggagctaataccggataatccttttctacacatgtagaaaagctgaaagacggtttacgctgtcacttacagatgggcccgcggcgcattagctagttggtgaggtaacggctcaccaaggcaacgatgcgtagccgacctgagagggtgatcggccacactgggactgagacacggcccagactcctacgggaggcagcagtagggaatcttccgcaatggacgaaagtctgacggagcaacgccgcgtgagtgatgaaggttttc…	13	ERS11544078
BSM-32_B7_d7b94e5c			0.03610160227828438	0.11	219252.0	726.0	BSM-32	05_Not assembled												None			ERS11544079
BSM-32_B8_d79137bb			0.028910048039582317	0.07	1425440.0	4720.0	BSM-32	05_Not assembled											d__Bacteria;p__Firmicutes;c__Bacilli;o__Paenibacillales;f__Paenibacillaceae;g__Paenibacillus;s__Paenibacillus glucanolyticus	None			ERS11544080
BSM-32_B9_b266902e			0.09996260391795876	0.04	321026.0	1063.0	BSM-32	05_Not assembled												None			ERS11544081
BSM-32_B10_372fe4ec			0.041279521330149865	0.04	250056.0	828.0	BSM-32	05_Not assembled												None			ERS11544071
BSM-32_B11_8e3de381			0.047032764721111515	0.04	579236.0	1918.0	BSM-32	05_Not assembled												None			ERS11544072
BSM-32_B12_09207b39	92.24	1.8	3.508759313062739	4.32	1291787786.0	4277443.0	BSM-32	01_High	11899800.0	8554886.0	1291787786.0	135.0	127.0	78955.0	5024708.0	silver	Low coverage (89.60x, expect >= 100.0x);Too many contigs (135, expect <= 100)	d__Bacteria;p__Firmicutes;c__Bacilli;o__Bacillales_B;f__DSM-18226;g__Niallia;s__Niallia sp001076885	d__Bacteria;p__;c__;o__;f__;g__;s__	Single	gacgaacgctggcggcgtgcctaatacatgcaagtcgagcggactttaaaagcttgcttttaaagttagcggcggacgggtgagtaacacgtgggcaacctgcctgtaagactgggataacttcgggaaaccggagctaataccggataatccttttctacacatgtagaaaagctgaaagacggtttacgctgtcacttacagatgggcccgcggcgcattagctagttggtgaggtaacggctcaccaaggcaacgatgcgtagccgacctgagagggtgatcggccacactgggactgagacacggcccagactcctacgggaggcagcagtagggaatcttccgcaatggacgaaagtctgacggagcaacgccgcgtgagtgatgaaggttttc…	13	ERS11544073
BSM-32_C1_cfd5e5e5			0.0027327906107067856	0.13	3367602.0	11151.0	BSM-32	05_Not assembled											s__;p__;c__;o__;f__;g__;s__	None			ERS11544082
BSM-32_C2_84a76efd	100.0	0.32	1.0875068319765266	0.99	777450378.0	2574339.0	BSM-32	01_High	7177560.0	5148678.0	777450378.0	177.0	158.0	62051.0	4147358.0	silver	Low coverage (95.64x, expect >= 100.0x);Too many contigs (177, expect <= 100)	d__Bacteria;p__Firmicutes_A;c__Clostridia;o__Lachnospirales;f__Lachnospiraceae;g__Blautia_A;s__	d__Bacteria;p__;c__;o__;f__;g__;s__	Multiple	gtcatatgcttgtctcaaagattaagccatgcatgtctaagtataagcaatttatacagtgaaactgcgaatggctcattaaatcagttatcgtttatttgatagttcctttactacatggtataactgtggtaattctagagctaatacatgcttaaaatctcgaccctttggaagagatgtatttattagataaaaaatcaatgtcttcggactctttgatgattcataataacttttcgaatcgcatggccttgtgctggcgatggttcattcaaatttctgccctatcaactttcgatggtaggatagtggcctaccatggtttcaacgggtaacggggaataagggttcgattccggagagggagcctgagaaacggctaccacatccaaggaa…	12	ERS11544086
BSM-32_C3_4bcdd10d			0.438253315306504	0.24	11082192.0	36696.0	BSM-32	05_Not assembled											d__Bacteria;p__Firmicutes_A;c__Clostridia_A;o__Christensenellales;f__Christensenellaceae;g__NSJ-63;s__NSJ-63 sp014384805	None			ERS11544087
BSM-32_C4_94bd2a26			0.7733797428300204	0.21	9657356.0	31978.0	BSM-32	05_Not assembled											d__Bacteria;p__;c__;o__;f__;g__;s__	None			ERS11544088
BSM-32_C5_90e83efc			0.5679889537726893	0.37	4407690.0	14595.0	BSM-32	05_Not assembled											s__;p__;c__;o__;f__;g__;s__	None			ERS11544089
BSM-32_C6_3ff1324a			0.028910048039582317	0.03	217138.0	719.0	BSM-32	05_Not assembled												None			ERS11544090
BSM-32_C7_68699743			0.0490463999079481	0.09	228916.0	758.0	BSM-32	05_Not assembled												None			ERS11544091
BSM-32_C8_1c2a7f11	92.78	1.82	0.8401173661651756	6.47	304982552.0	1009876.0	BSM-32	01_High	5858280.0	2019752.0	304982552.0	87.0	80.0	146258.0	5031122.0	bronze	Low coverage (46.72x, expect >= 50.0x)	d__Bacteria;p__Firmicutes;c__Bacilli;o__Bacillales_B;f__DSM-18226;g__Niallia;s__	d__Bacteria;p__Firmicutes;c__Bacilli;o__Bacillales_B;f__DSM-18226;g__Niallia;s__	Single	gacgaacgctggcggcgtgcctaatacatgcaagtcgagcggactttaaaagcttgcttttaaagttagcggcggacgggtgagtaacacgtgggcaacctgcctgtaagactgggataacttcgggaaaccggagctaataccggataatccttttctactcatgtagaaaagctgaaagacggtttacgctgtcacttacagatgggcccgcggcgcattagctagttggtgaggtaacggctcaccaaggcaacgatgcgtagccgacctgagagggtgatcggccacactgggactgagacacggcccagactcctacgggaggcagcagtagggaatcttccgcaatggacgaaagtctgacggagcaacgccgcgtgagtgatgaaggttttc…	216	ERS11544092
BSM-32_C9_92dc7278	98.39	0.48	4.957713661076432	7.4	400727726.0	1326913.0	BSM-32	01_High	4286880.0	2653826.0	400727726.0	31.0	29.0	1515738.0	2586293.0	silver	Low coverage (80.14x, expect >= 100.0x)	d__Bacteria;p__Firmicutes_A;c__Clostridia;o__Clostridiales;f__Clostridiaceae;g__Clostridium_P;s__Clostridium_P ventriculi	d__Bacteria;p__Firmicutes_A;c__Clostridia;o__Clostridiales;f__Clostridiaceae;g__Clostridium_P;s__Clostridium_P ventriculi	Single	cggatttactgggcgtaaagggagcgtaggcggatatttaagtgggatgtgaaatacccgagcttaacttgggagctgcattccaaactggatatctagagtgcaggagaggagaatggaattcctagtgtagcggtgaaatgcgtagagattaggaagaacaccagtggcgaaggcgattctctggactgtaactgacgctgaggctcgaaagcgtggggagcaaacaggattagataccctggtagtccacgccgtaaacgatgaatactaggtgtaggggccccaagcctctgtgccgccgctaacgcattaagtattccgcctggggagtacggtcgcaagattaaaactcaaaggaattgacggggacccgcacaagcagcggagcatgtggtt…	73	ERS11544093
BSM-32_C10_37918aae			0.058826913672582914	0.03	76406.0	253.0	BSM-32	05_Not assembled												None			ERS11544083
BSM-32_C11_6cda3a14			0.10370221212208383	0.14	2662432.0	8816.0	BSM-32	05_Not assembled											d__Bacteria;p__Firmicutes;c__Bacilli;o__Paenibacillales;f__Paenibacillaceae;g__Paenibacillus;s__Paenibacillus sp003268635	None			ERS11544084
BSM-32_C12_6748f283			0.04847107556885194	0.05	341562.0	1131.0	BSM-32	05_Not assembled												None			ERS11544085
BSM-32_D1_8df462b6			0.9764692345309668	0.21	9296164.0	30782.0	BSM-32	05_Not assembled											d__Bacteria;p__;c__;o__;f__;g__;s__	None			ERS11544094
BSM-32_D2_85c9cfb0			0.5366337772919483	0.26	12716616.0	42108.0	BSM-32	05_Not assembled											d__Bacteria;p__Firmicutes_A;c__Clostridia;o__Lachnospirales;f__Lachnospiraceae;g__Blautia_A;s__	None			ERS11544098
BSM-32_D3_3081d6c2			0.2124385122112591	0.22	10106732.0	33466.0	BSM-32	05_Not assembled											d__Bacteria;p__;c__;o__;f__;g__;s__	None			ERS11544099
BSM-32_D4_43975d15			0.5049909386416592	0.28	18442536.0	61068.0	BSM-32	05_Not assembled											d__Bacteria;p__;c__;o__;f__;g__;s__	None			ERS11544100
BSM-32_D5_917102e9			0.4336507205937347	0.49	16398902.0	54301.0	BSM-32	05_Not assembled											d__Bacteria;p__;c__;o__;f__;g__;s__	None			ERS11544101
BSM-32_D6_f843ee64			0.017691223427207088	0.06	180898.0	599.0	BSM-32	05_Not assembled												None			ERS11544102
BSM-32_D7_eb280ea4			0.03696458878692863	0.05	114156.0	378.0	BSM-32	05_Not assembled												None			ERS11544103
BSM-32_D8_453edd32			0.03264965624370739	0.07	593430.0	1965.0	BSM-32	05_Not assembled												None			ERS11544104
BSM-32_D9_9978a9c8			0.05911457584213099	0.14	201736.0	668.0	BSM-32	05_Not assembled												None			ERS11544105
BSM-32_D10_d92bb32c			0.03466329143054397	0.03	112948.0	374.0	BSM-32	05_Not assembled												None			ERS11544095
BSM-32_D11_087185ff			0.0358139401087363	0.04	138618.0	459.0	BSM-32	05_Not assembled												None			ERS11544096
BSM-32_D12_dd9229f2	100.0	104.17	2.6854701838161263	2.08	1133363720.0	3752860.0	BSM-32	04_Contaminated	14182800.0	7505720.0	1133363720.0	80.0	74.0	236035.0	8256941.0	silver	Low coverage (64.81x, expect >= 100.0x)		d__Bacteria;p__;c__;o__;f__;g__;s__	Multiple	gacgaacgctggcggcgtgcctaatacatgcaagtcgagcggacttgatggagtgcttgcactcctgatggttagcggcggacgggtgagtaacacgtaggtaacctgcccataagactgggataactaccggaaacggtagctaataccggataagttcttctctcgcatgggaggagaaagaaagacggagcaatctgtcacttatggatggacctgcggcgcattagctagttggtgaggtaacggctcaccaaggcgacgatgcgtagccgacctgagagggtgatcggccacactgggactgagacacggcccagactcctacgggaggcagcagtagggaatcttccgcaatgggcgaaagcctgacggagcaacgccgcgtgagtgatgaag…	184	ERS11544097
BSM-32_E1_cc6d7306			0.1940281333601818	0.17	5987754.0	19827.0	BSM-32	05_Not assembled											d__Bacteria;p__;c__;o__;f__;g__;s__	None			ERS11544106
BSM-32_E2_cf31d8f5			0.7598596208612605	0.28	22957134.0	76017.0	BSM-32	05_Not assembled											d__Bacteria;p__;c__;o__;f__;g__;s__	None			ERS11544110
BSM-32_E3_f94ca3b8			0.2521358916088945	0.15	7228370.0	23935.0	BSM-32	05_Not assembled											d__Bacteria;p__;c__;o__;f__;g__;s__	None			ERS11544111
BSM-32_E4_57643c70			0.6741362943359318	0.32	12920164.0	42782.0	BSM-32	05_Not assembled											d__Bacteria;p__;c__;o__;f__;g__;s__	None			ERS11544112
BSM-32_E5_b2e417b9			0.4365273422892155	0.33	7996054.0	26477.0	BSM-32	05_Not assembled											d__Bacteria;p__Firmicutes_A;c__Clostridia;o__Lachnospirales;f__Lachnospiraceae;g__Blautia_A;s__	None			ERS11544113
BSM-32_E6_d8385357			0.007623047493024192	0.03	124122.0	411.0	BSM-32	05_Not assembled												None			ERS11544114
BSM-32_E7_51f9e6df	98.39	0.48	6.109225325777406	6.38	354163856.0	1172728.0	BSM-32	01_High	3699950.0	2345456.0	354163856.0	31.0	27.0	1513204.0	2531907.0	silver	Low coverage (84.10x, expect >= 100.0x)	d__Bacteria;p__Firmicutes_A;c__Clostridia;o__Clostridiales;f__Clostridiaceae;g__Clostridium_P;s__Clostridium_P ventriculi	d__Bacteria;p__Firmicutes_A;c__Clostridia;o__Clostridiales;f__Clostridiaceae;g__Clostridium_P;s__Clostridium_P ventriculi	Single	gatgaacgctggcggcgtgcttaacacatgcaagtcgagcgagaaaagttcttcggagcttttctagcggcggacgggtgagtaacacgtgggcaacctgcctcatagaggggaatagccttccgaaaggaagattaataccgcataatattgttgaaaggcatcttttaacaatcaaaggagcaatccgctatgagatgggcccgcggcgcattagctagttggtgaggtaacggctcaccaaggcgacgatgcgtagccgacctgagagggtgatcggccacattggaactgagacacggtccagactcctacgggaggcagcagtggggaatattgcacaatgggggaaaccctgatgcagcaacgccgcgtgagtgatgaaggtcttcggattgt…	5	ERS11544115
BSM-32_E8_c882aec0			0.045306791703823034	0.05	496488.0	1644.0	BSM-32	05_Not assembled												None			ERS11544116
BSM-32_E9_58a09d56			0.05997756235077525	0.07	225896.0	748.0	BSM-32	05_Not assembled												None			ERS11544117
BSM-32_E10_9c9753d1			0.02948537237867848	0.04	260324.0	862.0	BSM-32	05_Not assembled												None			ERS11544107
BSM-32_E11_61850e0d			0.035526277939188215	0.03	93016.0	308.0	BSM-32	05_Not assembled												None			ERS11544108
BSM-32_E12_b139bb42			0.022006155970428327	0.02	270592.0	896.0	BSM-32	05_Not assembled												None			ERS11544109
BSM-32_F1_24651543			0.2460949860483848	0.13	3071642.0	10171.0	BSM-32	05_Not assembled											d__Bacteria;p__;c__;o__;f__;g__;s__	None			ERS11544118
BSM-32_F2_acf0eba3			0.5728792106550067	0.08	1782404.0	5902.0	BSM-32	05_Not assembled											s__;p__;c__;o__;f__;g__;s__	None			ERS11544122
BSM-32_F3_61342024			0.831199838909185	0.12	2317850.0	7675.0	BSM-32	05_Not assembled											s__;p__;c__;o__;f__;g__;s__	None			ERS11544123
BSM-32_F4_759215ba			0.4704714782958893	0.16	6222408.0	20604.0	BSM-32	05_Not assembled											d__Bacteria;p__;c__;o__;f__;g__;s__	None			ERS11544124
BSM-32_F5_a289e332			0.5104565198630728	0.1	4623922.0	15311.0	BSM-32	05_Not assembled											d__Bacteria;p__;c__;o__;f__;g__;s__	None			ERS11544125
BSM-32_F6_3bd11804			0.045019129534274935	0.06	93620.0	310.0	BSM-32	05_Not assembled												None			ERS11544126
BSM-32_F7_7d0baf04			0.05508730546845784	0.04	208984.0	692.0	BSM-32	05_Not assembled												None			ERS11544127
BSM-32_F8_a5f42ef3	100.0	0.32	2.1340218047924515	6.86	413869256.0	1370428.0	BSM-32	01_High	4702960.0	2740856.0	413869256.0	172.0	162.0	61866.0	4135825.0	silver	Low coverage (78.81x, expect >= 100.0x);Too many contigs (172, expect <= 100)	d__Bacteria;p__Firmicutes_A;c__Clostridia;o__Lachnospirales;f__Lachnospiraceae;g__Blautia_A;s__	d__Bacteria;p__Firmicutes_A;c__Clostridia;o__Lachnospirales;f__Lachnospiraceae;g__Blautia_A;s__	Single	ctagtggcggacgggtgagtaacgcgtgggtaacctgccttgtacagggggataacagtcagaaatgactgctaataccgcataagcgcacaggaccgcatggtccggtgtgaaaaactccggtggtataagatggacccgcgttggattagcttgttggcagggtaacggcctaccaaggcgacgatccatagccggcctgagagggtgaacggccacattgggactgagacacggcccagactcctacgggaggcagcagtggggaatattgcacaatgggggaaaccctgatgcagcgacgccgcgtgaaggaagaagtatctcggtatgtaaacttctatcagcagggaagaattaggacggtacctgactaagaagccccggctaactacgtgc…	158	ERS11544128
BSM-32_F9_19d5b94b			0.06199119753761183	0.06	185126.0	613.0	BSM-32	05_Not assembled												None			ERS11544129
BSM-32_F10_86eaaf7f	100.0	104.17	5.048039582314528	5.25	556527714.0	1842807.0	BSM-32	04_Contaminated	8247220.0	3685614.0	556527714.0	104.0	97.0	176580.0	7113246.0	silver	Low coverage (60.72x, expect >= 100.0x);Too many contigs (104, expect <= 100)		d__Bacteria;p__;c__;o__;f__;g__;s__	Single	gatgaacgctggcggcgtgcttaacacatgcaagtcgagcgagaaaagttcttcggagcttttctagcggcggacgggtgagtaacacgtgggcaacctgcctcatagaggggaatagccttccgaaaggaagattaataccgcataatattgttgaaaggcatcttttaacaatcaaaggagcaatccgctatgagatgggcccgcggcgcattagctagttggtgaggtaacggctcaccaaggcgacgatgcgtagccgacctgagagggtgatcggccacattggaactgagacacggtccagactcctacgggaggcagcagtggggaatattgcacaatgggggaaaccctgatgcagcaacgccgcgtgagtgatgaaggtcttcggattgt…	5	ERS11544119
BSM-32_F11_723129a9			0.060265224520323325	0.05	386862.0	1281.0	BSM-32	05_Not assembled												None			ERS11544120
BSM-32_F12_93e1e45d			0.04099185916060179	0.05	1417588.0	4694.0	BSM-32	05_Not assembled											s__;p__;c__;o__;f__;g__;s__	None			ERS11544121
BSM-32_G1_353b4a36			0.40977476052124384	0.11	2833364.0	9382.0	BSM-32	05_Not assembled											d__Bacteria;p__;c__;o__;f__;g__;s__	None			ERS11544130
BSM-32_G2_d09c209b			0.5895636164887955	0.21	15412268.0	51034.0	BSM-32	05_Not assembled											d__Bacteria;p__;c__;o__;f__;g__;s__	None			ERS11544134
BSM-32_G3_d4a75f6e			0.3105313120271553	0.21	15065270.0	49885.0	BSM-32	05_Not assembled											d__Bacteria;p__Firmicutes_A;c__Clostridia;o__Lachnospirales;f__Lachnospiraceae;g__Blautia_A;s__	None			ERS11544135
BSM-32_G4_259c7524			0.7408739176710871	0.36	19262768.0	63784.0	BSM-32	05_Not assembled											d__Bacteria;p__;c__;o__;f__;g__;s__	None			ERS11544136
BSM-32_G5_5581325e			0.7497914449270776	0.34	18473340.0	61170.0	BSM-32	05_Not assembled											d__Bacteria;p__;c__;o__;f__;g__;s__	None			ERS11544137
BSM-32_G6_6960b4a3			0.041279521330149865	0.06	155228.0	514.0	BSM-32	05_Not assembled												None			ERS11544138
BSM-32_G7_e73a63b2			0.04358081868653453	0.12	1418494.0	4697.0	BSM-32	05_Not assembled											d__Bacteria;p__Firmicutes_A;c__Clostridia;o__Clostridiales;f__Clostridiaceae;g__Clostridium_P;s__Clostridium_P ventriculi	None			ERS11544139
BSM-32_G8_a2a16b4a			0.035526277939188215	0.04	325556.0	1078.0	BSM-32	05_Not assembled												None			ERS11544140
BSM-32_G9_0169bb45			0.02689641285274573	0.06	527896.0	1748.0	BSM-32	05_Not assembled												None			ERS11544141
BSM-32_G10_e7418f37			0.08989442798377585	0.07	3580814.0	11857.0	BSM-32	05_Not assembled											d__Bacteria;p__Firmicutes_A;c__Clostridia;o__Clostridiales;f__Clostridiaceae;g__Clostridium_P;s__Clostridium_P ventriculi	None			ERS11544131
BSM-32_G11_85bf8507	99.19	0.48	6.8971320081696055	5.81	1365737318.0	4522309.0	BSM-32	01_High	9736610.0	9044618.0	1365737318.0	32.0	30.0	1468064.0	2516011.0	gold	passed all cutoffs	d__Bacteria;p__Firmicutes_A;c__Clostridia;o__Clostridiales;f__Clostridiaceae;g__Clostridium_P;s__Clostridium_P ventriculi	d__Bacteria;p__Firmicutes_A;c__Clostridia;o__Clostridiales;f__Clostridiaceae;g__Clostridium_P;s__Clostridium_P ventriculi	Single	ggctcaccaaggcgacgatgcgtagccgacctgagagggtgatcggccacattggaactgagacacggtccagactcctacgggaggcagcagtggggaatattgcacaatgggggaaaccctgatgcagcaacgccgcgtgagtgatgaaggtcttcggattgtaaagctctgtctttagggacgataatgacggtacctaaggaggaagccacggctaactacgtgccagcagccgcggtaatacgtaggtggcaagcgttatccggatttactgggcgtaaagggagcgtaggcggatatttaagtgggatgtgaaatacccgagcttaacttgggagctgcattccaaactggatatctagagtgcaggagaggagaatggaattcctagtgtag…	9	ERS11544132
BSM-32_G12_acec8261			0.020567845122687917	0.02	686144.0	2272.0	BSM-32	05_Not assembled												None			ERS11544133
BSM-32_H1_0596d16b			0.6436441043638351	0.1	117780.0	390.0	BSM-32	05_Not assembled												None			ERS11544142
BSM-32_H2_364e982e			0.7118200385467307	0.33	6358912.0	21056.0	BSM-32	05_Not assembled											d__Bacteria;p__;c__;o__;f__;g__;s__	None			ERS11544146
BSM-32_H3_49164738			0.5628110347208238	0.35	7155588.0	23694.0	BSM-32	05_Not assembled											d__Bacteria;p__Firmicutes_A;c__Clostridia;o__Lachnospirales;f__Lachnospiraceae;g__Blautia_A;s__	None			ERS11544147
BSM-32_H4_1f9e4cb7			0.5656876564163047	0.11	4177264.0	13832.0	BSM-32	05_Not assembled											d__Bacteria;p__;c__;o__;f__;g__;s__	None			ERS11544148
BSM-32_H5_478dd5cb			0.6108506170353536	0.28	4365108.0	14454.0	BSM-32	05_Not assembled											s__;p__;c__;o__;f__;g__;s__	None			ERS11544149
BSM-32_H6_a5768939	99.37	0.32	2.4170813796277653	2.8	244855560.0	810780.0	BSM-32	01_High	4857280.0	1621560.0	244855560.0	192.0	171.0	47533.0	3988545.0	bronze	Low coverage (39.20x, expect >= 50.0x)	d__Bacteria;p__Firmicutes_A;c__Clostridia;o__Lachnospirales;f__Lachnospiraceae;g__Blautia_A;s__	d__Bacteria;p__Firmicutes_A;c__Clostridia;o__Lachnospirales;f__Lachnospiraceae;g__Blautia_A;s__Blautia_A sp900066335	Single	gatgaacgctggcggcgtgcttaacacatgcaagtcgaacgggaaaccttttattgaagcttcggcagatttagattgtttctagtggcggacgggtgagtaacgcgtgggtaacctgccttgtacagggggataacagtcagaaatgactgctaataccgcataagcgcacaggaccgcatggtccggtgtgaaaaactccggtggtataagatggacccgcgttggattagcttgttggcagggtaacggcctaccaaggcgacgatccatagccggcctgagagggtgaacggccacattgggactgagacacggcccagactcctacgggaggcagcagtggggaatattgcacaatgggggaaaccctgatgcagcgacgccgcgtgaaggaag…	137	ERS11544150
BSM-32_H7_a97aeca2			0.031211345395966976	0.08	303812.0	1006.0	BSM-32	05_Not assembled												None			ERS11544151
BSM-32_H8_b8d22b66			0.022869142479072572	0.04	303510.0	1005.0	BSM-32	05_Not assembled												None			ERS11544152
BSM-32_H9_14d0aab1	98.28	24.83	5.001150648678191	4.69	356973966.0	1182033.0	BSM-32	04_Contaminated	7026660.0	2364066.0	356973966.0	340.0	228.0	267372.0	3052965.0	bronze	Low coverage (42.93x, expect >= 50.0x);Too many contigs (340, expect <= 200)	d__Bacteria;p__Firmicutes_A;c__Clostridia;o__Clostridiales;f__Clostridiaceae;g__Clostridium_P;s__Clostridium_P ventriculi	d__Bacteria;p__Firmicutes_A;c__Clostridia;o__;f__;g__;s__	Multiple	gatgaacgctggcggcgtgcttaacacatgcaagtcgagcgagaaaagttcttcggagcttttctagcggcggacgggtgagtaacacgtgggcaacctgcctcatagaggggaatagccttccgaaaggaagattaataccgcataatattgttgaaaggcatcttttaacaatcaaaggagcaatccgctatgagatgggcccgcggcgcattagctagttggtgaggtaacggctcaccaaggcgacgatgcgtagccgacctgagagggtgatcggccacattggaactgagacacggtccagactcctacgggaggcagcagtggggaatattgcacaatgggggaaaccctgatgcagcaacgccgcgtgagtgatgaaggtcttcggattgt…	5	ERS11544153
BSM-32_H10_d6dd0fe1			0.029197710209130395	0.03	150698.0	499.0	BSM-32	05_Not assembled												None			ERS11544143
BSM-32_H11_19796d19	92.24	1.93	3.7791617524379366	6.03	237720508.0	787154.0	BSM-32	01_High	5352670.0	1574308.0	237720508.0	219.0	200.0	44667.0	4975165.0	bronze	Low coverage (37.59x, expect >= 50.0x);Too many contigs (219, expect <= 200)	d__Bacteria;p__Firmicutes;c__Bacilli;o__Bacillales_B;f__DSM-18226;g__Niallia;s__Niallia sp001076885	d__Bacteria;p__;c__;o__;f__;g__;s__	Single	tacagatgggcccgcggcgcattagctagttggtgaggtaacggctcaccaaggcaacgatgcgtagccgacctgagagggtgatcggccacactgggactgagacacggcccagactcctacgggaggcagcagtagggaatcttccgcaatggacgaaagtctgacggagcaacgccgcgtgagtgatgaaggttttcggatcgtaaaactctgttgttagggaagaacaagtacaagagtaactgcttgtaccttgacggtacctaaccagaaagccacggctaactacgtgccagcagccgcggtaatacgtaggtggcaagcgttgtccggaattattgggcgtaaagcgcgcgcaggcggtcctttaagtctgatgtgaaagcccacggctca…	29	ERS11544144
BSM-32_H12_6aa65ea5	100.0	100.0	3.1060322756954237	2.47	513663646.0	1700873.0	BSM-32	04_Contaminated	10972100.0	3401746.0	513663646.0	187.0	179.0	121912.0	9738873.0	bronze	Low coverage (39.26x, expect >= 50.0x)		d__Bacteria;p__;c__;o__;f__;g__;s__	Single	gacgaacgctggcggcgtgcctaatacatgcaagtcgagcggagtcattttgaaagcttgctttcaaaatgacttagcggcggacgggtgagtaacacgtaggcaacctgccccttagactgggataactaccggaaacggtagctaataccggataatttcttttttctcctgaagaaagaatgaaagacggagcaatctgtcactgagggatgggcctgcggcgcattagctagttggtggggtaacggcccaccaaggcgacgatgcgtagccgacctgagagggtgaacggccacactgggactgagacacggcccagactcctacgggaggcagcagtagggaatcttccgcaatgggcgaaagcctgacggagcaacgccgcgtgagtgatga…	215	ERS11544145
YS18_A1_3a6dfaee			0.028047061530938062	0.08	23828.0	74.0	YS18	05_Not assembled												None			ERS11544482
YS18_B1_402a7eff			-0.0027327906107067856	0.05	41860.0	130.0	YS18	05_Not assembled												None			ERS11544494
YS18_C1_76339ba4			-0.0024451284411587037	0.06	2231782.0	6931.0	YS18	05_Not assembled											s__;p__;c__;o__;f__;g__;s__	None			ERS11544506
YS18_D1_918e447c			-0.0018698041020625375	0.09	10626.0	33.0	YS18	05_Not assembled												None			ERS11544518
YS18_E1_bb4856c0			-0.0018698041020625375	0.06	10304.0	32.0	YS18	05_Not assembled												None			ERS11544530
YS18_F1_d1429c52			0.008773696171216523	0.05	6490232.0	20156.0	YS18	05_Not assembled											d__Bacteria;p__Proteobacteria;c__Gammaproteobacteria;o__Burkholderiales;f__Burkholderiaceae;g__Comamonas;s__Comamonas tsuruhatensis	None			ERS11544542
YS18_G1_7d6c889b			-0.0021574662716106205	0.04	358708.0	1114.0	YS18	05_Not assembled												None			ERS11544554
YS18_H1_29a691c6			-0.0018698041020625375	0.04	258244.0	802.0	YS18	05_Not assembled												None			ERS11544566
YS18_A2_59ea3f77			0.02632108851364957	0.05	406364.0	1262.0	YS18	05_Not assembled												None			ERS11544486
YS18_B2_f73ea283			0.01797888559675517	0.04	1912358.0	5939.0	YS18	05_Not assembled											s__;p__;c__;o__;f__;g__;s__	None			ERS11544498
YS18_C2_c5a9d318			0.022869142479072572	0.05	1049398.0	3259.0	YS18	05_Not assembled											s__;p__;c__;o__;f__;g__;s__	None			ERS11544510
YS18_D2_fa5ef3f6			0.020567845122687917	0.04	2480044.0	7702.0	YS18	05_Not assembled											s__;p__;c__;o__;f__;g__;s__	None			ERS11544522
YS18_E2_529e07f3			0.02229381813997641	0.05	1297982.0	4031.0	YS18	05_Not assembled											s__;p__;c__;o__;f__;g__;s__	None			ERS11544534
YS18_F2_26c69ab5			0.019129534274947502	0.03	1639302.0	5091.0	YS18	05_Not assembled											s__;p__;c__;o__;f__;g__;s__	None			ERS11544546
YS18_G2_afdf6ff8			0.026033426344101485	0.03	1205890.0	3745.0	YS18	05_Not assembled											s__;p__;c__;o__;f__;g__;s__	None			ERS11544558
YS18_H2_78404079			0.0458821160429192	0.05	6243258.0	19389.0	YS18	05_Not assembled											d__Bacteria;p__;c__;o__;f__;g__;s__	None			ERS11544570
YS18_A3_9bc74525	99.43	0.57	0.5737421971636509	6.67	1490396964.0	4628562.0	YS18	01_High	17759700.0	9257124.0	1490396964.0	62.0	56.0	169536.0	5248819.0	silver	Low coverage (65.51x, expect >= 100.0x)	d__Bacteria;p__Firmicutes;c__Bacilli;o__Bacillales;f__Bacillaceae_G;g__Bacillus_A;s__Bacillus_A paranthracis	d__Bacteria;p__Firmicutes;c__Bacilli;o__;f__;g__;s__	Single	aaaggcggcttcggctgtcacttatggatggacccgcgtcgcattagctagttggtgaggtaacggctcaccaaggcaacgatgcgtagccgacctgagagggtgatcggccacactgggactgagacacggcccagactcctacgggaggcagcagtagggaatcttccgcaatggacgaaagtctgacggagcaacgccgcgtgagtgatgaaggctttcgggtcgtaaaactctgttgttagggaagaacaagtgctagttgaataagctggcaccttgacggtacctaaccagaaagccacggctaactacgtgccagcagccgcggtaatacgtaggtggcaagcgttatccggaattattgggcgtaaagcgcgcgcaggtggtttcttaagt…	140	ERS11544487
YS18_B3_232505c9			0.02517043983545724	0.05	3222576.0	10008.0	YS18	05_Not assembled											d__Bacteria;p__Proteobacteria;c__Gammaproteobacteria;o__Burkholderiales;f__Burkholderiaceae;g__Comamonas;s__Comamonas tsuruhatensis	None			ERS11544499
YS18_C3_c27ed16d			0.02775939936138998	0.04	171626.0	533.0	YS18	05_Not assembled												None			ERS11544511
YS18_D3_ac763aed			0.027184075022293815	0.06	1664740.0	5170.0	YS18	05_Not assembled											s__;p__;c__;o__;f__;g__;s__	None			ERS11544523
YS18_E3_62f78083			0.02028018295313983	0.06	3007480.0	9340.0	YS18	05_Not assembled											d__Bacteria;p__Proteobacteria;c__Gammaproteobacteria;o__Burkholderiales;f__Burkholderiaceae;g__Comamonas;s__Comamonas tsuruhatensis	None			ERS11544535
YS18_F3_158edd78			0.021718493800880246	0.07	1565564.0	4862.0	YS18	05_Not assembled											d__Bacteria;p__Proteobacteria;c__Gammaproteobacteria;o__Burkholderiales;f__Burkholderiaceae;g__Comamonas;s__Comamonas tsuruhatensis	None			ERS11544547
YS18_G3_b23b76ff			0.02344446681816874	0.04	1711430.0	5315.0	YS18	05_Not assembled											d__Bacteria;p__Proteobacteria;c__Gammaproteobacteria;o__Burkholderiales;f__Burkholderiaceae;g__Comamonas;s__Comamonas tsuruhatensis	None			ERS11544559
YS18_H3_fd3eb6f7			0.02114316946178408	0.04	1240988.0	3854.0	YS18	05_Not assembled											d__Bacteria;p__Proteobacteria;c__Gammaproteobacteria;o__Burkholderiales;f__Burkholderiaceae;g__Comamonas;s__Comamonas tsuruhatensis	None			ERS11544571
YS18_A4_b5bd17e9			0.03523861576964013	0.04	2658432.0	8256.0	YS18	05_Not assembled											s__;p__;c__;o__;f__;g__;s__	None			ERS11544488
YS18_B4_15ad2676			0.024595115496361068	0.03	1117662.0	3471.0	YS18	05_Not assembled											s__;p__;c__;o__;f__;g__;s__	None			ERS11544500
YS18_C4_5ae4bf70			0.02689641285274573	0.04	1752002.0	5441.0	YS18	05_Not assembled											d__Bacteria;p__Proteobacteria;c__Gammaproteobacteria;o__Burkholderiales;f__Burkholderiaceae;g__Comamonas;s__	None			ERS11544512
YS18_D4_8fe12e6b			0.02948537237867848	0.03	1929102.0	5991.0	YS18	05_Not assembled											s__;p__;c__;o__;f__;g__;s__	None			ERS11544524
YS18_E4_29aa0205			0.023732128987716827	0.05	1413580.0	4390.0	YS18	05_Not assembled											d__Bacteria;p__Proteobacteria;c__Gammaproteobacteria;o__Burkholderiales;f__Burkholderiaceae;g__Comamonas;s__	None			ERS11544536
YS18_F4_46b362da			0.0274717371918419	0.04	927682.0	2881.0	YS18	05_Not assembled												None			ERS11544548
YS18_G4_aceb27da			0.021718493800880246	0.04	2034074.0	6317.0	YS18	05_Not assembled											d__Bacteria;p__Proteobacteria;c__Gammaproteobacteria;o__Burkholderiales;f__Burkholderiaceae;g__Comamonas;s__Comamonas tsuruhatensis	None			ERS11544560
YS18_H4_7ad541f0			0.019129534274947502	0.04	1240022.0	3851.0	YS18	05_Not assembled											d__Bacteria;p__Proteobacteria;c__Gammaproteobacteria;o__Burkholderiales;f__Burkholderiaceae;g__Comamonas;s__	None			ERS11544572
YS18_A5_21ff5b12			0.01165031786669735	0.05	467866.0	1453.0	YS18	05_Not assembled												None			ERS11544489
YS18_B5_422c621e			0.0274717371918419	0.05	8501766.0	26403.0	YS18	05_Not assembled											d__Bacteria;p__Proteobacteria;c__Gammaproteobacteria;o__Burkholderiales;f__Burkholderiaceae;g__Comamonas;s__Comamonas tsuruhatensis	None			ERS11544501
YS18_C5_327f1597			0.028622385870034232	0.05	1522416.0	4728.0	YS18	05_Not assembled											d__Bacteria;p__Proteobacteria;c__Gammaproteobacteria;o__Burkholderiales;f__Burkholderiaceae;g__Comamonas;s__	None			ERS11544513
YS18_D5_7e45a23c			0.022869142479072572	0.04	770224.0	2392.0	YS18	05_Not assembled												None			ERS11544525
YS18_E5_3b55095e			0.01797888559675517	0.04	1141490.0	3545.0	YS18	05_Not assembled											s__;p__;c__;o__;f__;g__;s__	None			ERS11544537
YS18_F5_84f31a1f			0.022006155970428327	0.17	1219092.0	3786.0	YS18	05_Not assembled											s__;p__;c__;o__;f__;g__;s__	None			ERS11544549
YS18_G5_88f1a0f7			0.013376290883985849	0.05	2824906.0	8773.0	YS18	05_Not assembled											d__Bacteria;p__Proteobacteria;c__Gammaproteobacteria;o__Burkholderiales;f__Burkholderiaceae;g__Comamonas;s__Comamonas tsuruhatensis	None			ERS11544561
YS18_H5_40648d2d			0.01165031786669735	0.04	2697716.0	8378.0	YS18	05_Not assembled											s__;p__;c__;o__;f__;g__;s__	None			ERS11544573
YS18_A6_2df2344b			0.02229381813997641	0.04	5110462.0	15871.0	YS18	05_Not assembled											d__Bacteria;p__Proteobacteria;c__Gammaproteobacteria;o__Burkholderiales;f__Burkholderiaceae;g__Comamonas;s__Comamonas tsuruhatensis	None			ERS11544490
YS18_B6_f059909b			0.030348358887322725	0.03	1094478.0	3399.0	YS18	05_Not assembled											s__;p__;c__;o__;f__;g__;s__	None			ERS11544502
YS18_C6_e124e9c7			0.022869142479072572	0.03	315882.0	981.0	YS18	05_Not assembled												None			ERS11544514
YS18_D6_7206150b			0.022869142479072572	0.03	1701448.0	5284.0	YS18	05_Not assembled											s__;p__;c__;o__;f__;g__;s__	None			ERS11544526
YS18_E6_f668f7e8			0.02488277766590916	0.03	1986418.0	6169.0	YS18	05_Not assembled											s__;p__;c__;o__;f__;g__;s__	None			ERS11544538
YS18_F6_697c55a4			0.020855507292236	0.04	873908.0	2714.0	YS18	05_Not assembled												None			ERS11544550
YS18_G6_5497c851			0.026033426344101485	0.03	2537038.0	7879.0	YS18	05_Not assembled											d__Bacteria;p__Proteobacteria;c__Gammaproteobacteria;o__Burkholderiales;f__Burkholderiaceae;g__Comamonas;s__Comamonas tsuruhatensis	None			ERS11544562
YS18_H6_fe453f37			0.01165031786669735	0.03	983066.0	3053.0	YS18	05_Not assembled												None			ERS11544574
YS18_A7_37a72264			0.02143083163133216	0.04	2249170.0	6985.0	YS18	05_Not assembled											d__Bacteria;p__Proteobacteria;c__Gammaproteobacteria;o__Burkholderiales;f__Burkholderiaceae;g__Comamonas;s__Comamonas tsuruhatensis	None			ERS11544491
YS18_B7_bd1e8c5f			0.02775939936138998	0.04	6329554.0	19657.0	YS18	05_Not assembled											d__Bacteria;p__Proteobacteria;c__Gammaproteobacteria;o__Burkholderiales;f__Burkholderiaceae;g__Comamonas;s__Comamonas tsuruhatensis	None			ERS11544503
YS18_C7_356e3b4e			0.02258148030952449	0.05	1425172.0	4426.0	YS18	05_Not assembled											d__Bacteria;p__Proteobacteria;c__Gammaproteobacteria;o__Burkholderiales;f__Burkholderiaceae;g__Comamonas;s__	None			ERS11544515
YS18_D7_eceeff46			0.013951615223082012	0.06	4247180.0	13190.0	YS18	05_Not assembled											d__Bacteria;p__Proteobacteria;c__Gammaproteobacteria;o__Burkholderiales;f__Burkholderiaceae;g__Comamonas;s__Comamonas tsuruhatensis	None			ERS11544527
YS18_E7_a3ba80d4			0.030060696717774643	0.05	2758252.0	8566.0	YS18	05_Not assembled											d__Bacteria;p__Proteobacteria;c__Gammaproteobacteria;o__Burkholderiales;f__Burkholderiaceae;g__Comamonas;s__Comamonas tsuruhatensis	None			ERS11544539
YS18_F7_80779594			0.007910709662572275	0.06	4188576.0	13008.0	YS18	05_Not assembled											d__Bacteria;p__Proteobacteria;c__Gammaproteobacteria;o__Burkholderiales;f__Burkholderiaceae;g__Comamonas;s__Comamonas tsuruhatensis	None			ERS11544551
YS18_G7_70d8de97			0.01049966918850502	0.05	8473108.0	26314.0	YS18	05_Not assembled											d__Bacteria;p__Proteobacteria;c__Gammaproteobacteria;o__Burkholderiales;f__Burkholderiaceae;g__Comamonas;s__Comamonas tsuruhatensis	None			ERS11544563
YS18_H7_fc2f4d42			0.01826654776630325	0.03	4011798.0	12459.0	YS18	05_Not assembled											s__;p__;c__;o__;f__;g__;s__	None			ERS11544575
YS18_A8_9f6a25dc			0.02977303454822656	0.04	2688378.0	8349.0	YS18	05_Not assembled											s__;p__;c__;o__;f__;g__;s__	None			ERS11544492
YS18_B8_7d3bdad3			0.0274717371918419	0.03	2950808.0	9164.0	YS18	05_Not assembled											s__;p__;c__;o__;f__;g__;s__	None			ERS11544504
YS18_C8_e77051eb			0.032074331904611224	0.05	1437408.0	4464.0	YS18	05_Not assembled											s__;p__;c__;o__;f__;g__;s__	None			ERS11544516
YS18_D8_61860aed			0.02229381813997641	0.03	2462334.0	7647.0	YS18	05_Not assembled											d__Bacteria;p__Proteobacteria;c__Gammaproteobacteria;o__Burkholderiales;f__Burkholderiaceae;g__Comamonas;s__	None			ERS11544528
YS18_E8_df1ef3b0			0.02545810200500532	0.04	2628164.0	8162.0	YS18	05_Not assembled											d__Bacteria;p__Proteobacteria;c__Gammaproteobacteria;o__Burkholderiales;f__Burkholderiaceae;g__Comamonas;s__	None			ERS11544540
YS18_F8_5fe9cfab			0.021718493800880246	0.05	1269646.0	3943.0	YS18	05_Not assembled											s__;p__;c__;o__;f__;g__;s__	None			ERS11544552
YS18_G8_d0e4e17e			0.022869142479072572	0.03	2025380.0	6290.0	YS18	05_Not assembled											s__;p__;c__;o__;f__;g__;s__	None			ERS11544564
YS18_H8_5ff4e11c	98.28	34.01	0.05968990018122716	0.67	1932926072.0	6002876.0	YS18	04_Contaminated	11064500.0	12005752.0	1932926072.0	144.0	133.0	130046.0	6285843.0	silver	Too many contigs (144, expect <= 100)	d__Bacteria;p__Firmicutes;c__Bacilli;o__Bacillales_B;f__DSM-18226;g__Niallia;s__	d__Bacteria;p__;c__;o__;f__;g__;s__	Multiple	gatgaacgctggcggcgtgcttaacacatgcaagtcgaacgggaaaccttttaaagaagcttcggcagatttagctggtttctagtggcggacgggtgagtaacgcgtgggtaacctgccttgtacagggggataacagtcagaaatgactgctaataccgcataagcgcacaggaccgcatggtccagtgtgaaaaactccggtggtataagatggacccgcgttggattagctagttggcagggtaacggcctaccaaggcgacgatccatagccggcctgagagggtgaacggccacattgggactgagacacggcccagactcctacgggaggcagcagtggggaatattgcacaatgggggaaaccctgatgcagcgacgccgcgtgaaggaag…	23	ERS11544576
YS18_A9_ddedf158	98.85	2.06	0.4595403158530622	8.72	3144343846.0	9765043.0	YS18	01_High	7924060.0	19530086.0	3144343846.0	54.0	48.0	202032.0	4549996.0	gold	passed all cutoffs	d__Bacteria;p__Firmicutes;c__Bacilli;o__Bacillales_B;f__DSM-18226;g__Robertmurraya;s__Robertmurraya yapensis	d__Bacteria;p__;c__;o__;f__;g__;s__	Single	agcggcggacgggtgagtaacacgtgggcaacctgcctgtaagactgggataacttcgggaaaccggagctaataccggataatgcttttgaactcatgttcgaaagctgaaagatggtttcggctatcacttacagatgggcccgcggcgcattagctagttggtgaggtaacggctcaccaaggcaacgatgcgtagccgacctgagagggtgatcggccacactgggactgagacacggcccagactcctacgggaggcagcagtagggaatcttccgcaatggacgaaagtctgacggagcaacgccgcgtgagtgatgaaggttttcggatcgtaaaactctgttgttagggaagaacaagtaccggagtaactgccggtaccttgacggtacc…	168	ERS11544493
YS18_B9_c9b26733			0.02632108851364957	0.05	2850666.0	8853.0	YS18	05_Not assembled											s__;p__;c__;o__;f__;g__;s__	None			ERS11544505
YS18_C9_248549ec			0.00963668267986077	0.05	5256006.0	16323.0	YS18	05_Not assembled											d__Bacteria;p__Proteobacteria;c__Gammaproteobacteria;o__Burkholderiales;f__Burkholderiaceae;g__Comamonas;s__Comamonas tsuruhatensis	None			ERS11544517
YS18_D9_5aeaec74			0.01682823691856284	0.06	9113566.0	28303.0	YS18	05_Not assembled											d__Bacteria;p__Proteobacteria;c__Gammaproteobacteria;o__Burkholderiales;f__Burkholderiaceae;g__Comamonas;s__Comamonas tsuruhatensis	None			ERS11544529
YS18_E9_e9ab7e71			0.013088628714437764	0.07	44758.0	139.0	YS18	05_Not assembled												None			ERS11544541
YS18_F9_d1d86d3e			0.014239277392630097	0.05	43148.0	134.0	YS18	05_Not assembled												None			ERS11544553
YS18_G9_ce873684			0.022006155970428327	0.04	2822008.0	8764.0	YS18	05_Not assembled											d__Bacteria;p__Proteobacteria;c__Gammaproteobacteria;o__Burkholderiales;f__Burkholderiaceae;g__Comamonas;s__	None			ERS11544565
YS18_H9_d3129f3c			0.022006155970428327	0.06	2424660.0	7530.0	YS18	05_Not assembled											d__Bacteria;p__Proteobacteria;c__Gammaproteobacteria;o__Burkholderiales;f__Burkholderiaceae;g__Comamonas;s__	None			ERS11544577
YS18_A10_3e919ead			0.01797888559675517	0.04	2204412.0	6846.0	YS18	05_Not assembled											d__Bacteria;p__Proteobacteria;c__Gammaproteobacteria;o__Burkholderiales;f__Burkholderiaceae;g__Comamonas;s__	None			ERS11544483
YS18_B10_d895db86			0.02315680464862066	0.03	2058224.0	6392.0	YS18	05_Not assembled											s__;p__;c__;o__;f__;g__;s__	None			ERS11544495
YS18_C10_9cd13da5			0.02229381813997641	0.04	2795282.0	8681.0	YS18	05_Not assembled											d__Bacteria;p__Proteobacteria;c__Gammaproteobacteria;o__Burkholderiales;f__Burkholderiaceae;g__Comamonas;s__Comamonas tsuruhatensis	None			ERS11544507
YS18_D10_ba2d924c			0.03293731841325547	0.04	984354.0	3057.0	YS18	05_Not assembled												None			ERS11544519
YS18_E10_60a2c0ce			0.01682823691856284	0.03	2773386.0	8613.0	YS18	05_Not assembled											d__Bacteria;p__Proteobacteria;c__Gammaproteobacteria;o__Burkholderiales;f__Burkholderiaceae;g__Comamonas;s__Comamonas tsuruhatensis	None			ERS11544531
YS18_F10_1bb0e65a			0.018841872105399414	0.05	1462846.0	4543.0	YS18	05_Not assembled											d__Bacteria;p__Proteobacteria;c__Gammaproteobacteria;o__Burkholderiales;f__Burkholderiaceae;g__Comamonas;s__Comamonas tsuruhatensis	None			ERS11544543
YS18_G10_3a2be102			0.028047061530938062	0.05	3601892.0	11186.0	YS18	05_Not assembled											d__Bacteria;p__Proteobacteria;c__Gammaproteobacteria;o__Burkholderiales;f__Burkholderiaceae;g__Comamonas;s__	None			ERS11544555
YS18_H10_a11f5646	92.78	2.47	0.2046716336334609	0.66	2901944500.0	9012250.0	YS18	01_High	8893790.0	18024500.0	2901944500.0	71.0	67.0	181641.0	5132220.0	gold	passed all cutoffs	d__Bacteria;p__Firmicutes;c__Bacilli;o__Bacillales_B;f__DSM-18226;g__Niallia;s__	d__Bacteria;p__;c__;o__;f__;g__;s__	Single	gaaagacggtttacgctgtcacttacagatgggcccgcggcgcattagctagttggtgaggtaacggctcaccaaggcaacgatgcgtagccgacctgagagggtgatcggccacactgggactgagacacggcccagactcctacgggaggcagcagtagggaatcttccgcaatggacgaaagtctgacggagcaacgccgcgtgagtgatgaaggttttcggatcgtaaaactctgttgttagggaagaacaagtacaagagtaactgcttgtaccttgacggtacctaaccagaaagccacggctaactacgtgccagcagccgcggtaatacgtaggtggcaagcgttgtccggaattattgggcgtaaagcgcgcgcaggcggtcctttaagt…	91	ERS11544567
YS18_A11_d58da54c			-0.0021574662716106205	0.06	530012.0	1646.0	YS18	05_Not assembled												None			ERS11544484
YS18_B11_cf10fe29			0.02977303454822656	0.04	3374560.0	10480.0	YS18	05_Not assembled											s__;p__;c__;o__;f__;g__;s__	None			ERS11544496
YS18_C11_6ca263ac			0.0375399131260248	0.06	12095608.0	37564.0	YS18	05_Not assembled											d__Bacteria;p__Proteobacteria;c__Gammaproteobacteria;o__Burkholderiales;f__Burkholderiaceae;g__Comamonas;s__Comamonas tsuruhatensis	None			ERS11544508
YS18_D11_982702c3			0.03380030492189972	0.04	2174144.0	6752.0	YS18	05_Not assembled											d__Bacteria;p__Proteobacteria;c__Gammaproteobacteria;o__Burkholderiales;f__Burkholderiaceae;g__Comamonas;s__	None			ERS11544520
YS18_E11_3c35d0c5			0.028622385870034232	0.05	2132928.0	6624.0	YS18	05_Not assembled											s__;p__;c__;o__;f__;g__;s__	None			ERS11544532
YS18_F11_6fb95c62			0.0274717371918419	0.03	885822.0	2751.0	YS18	05_Not assembled												None			ERS11544544
YS18_G11_7a35714b			0.03610160227828438	0.06	1954218.0	6069.0	YS18	05_Not assembled											d__Bacteria;p__Proteobacteria;c__Gammaproteobacteria;o__Burkholderiales;f__Burkholderiaceae;g__Comamonas;s__Comamonas tsuruhatensis	None			ERS11544556
YS18_H11_32ba2219			0.03264965624370739	0.03	2349634.0	7297.0	YS18	05_Not assembled											s__;p__;c__;o__;f__;g__;s__	None			ERS11544568
YS18_A12_3074ebac			0.02258148030952449	0.03	218638.0	679.0	YS18	05_Not assembled												None			ERS11544485
YS18_B12_6023d001			0.02028018295313983	0.04	1102528.0	3424.0	YS18	05_Not assembled											s__;p__;c__;o__;f__;g__;s__	None			ERS11544497
YS18_C12_da172953			0.01797888559675517	0.04	1056160.0	3280.0	YS18	05_Not assembled											s__;p__;c__;o__;f__;g__;s__	None			ERS11544509
YS18_D12_e4f36d17			0.017691223427207088	0.06	5290138.0	16429.0	YS18	05_Not assembled											d__Bacteria;p__Proteobacteria;c__Gammaproteobacteria;o__Burkholderiales;f__Burkholderiaceae;g__Comamonas;s__Comamonas tsuruhatensis	None			ERS11544521
YS18_E12_413826a7	98.86	0.0	0.16382360555763312	2.06	3072772584.0	9542772.0	YS18	01_High	9064740.0	19085544.0	3072772584.0	23.0	20.0	476777.0	4269441.0	gold	passed all cutoffs	d__Bacteria;p__Firmicutes;c__Bacilli;o__Bacillales;f__Bacillaceae;g__Bacillus;s__Bacillus licheniformis	d__Bacteria;p__;c__;o__;f__;g__;s__	Multiple	gacgaacgctggcggcgtgcctaatacatgcaagtcgagcggaccgacgggagcttgctcccttaggtcagcggcggacgggtgagtaacacgtgggtaacctgcctgtaagactgggataactccgggaaaccggggctaataccggatgcttgattgaaccgcatggttccaatcataaaaggtggcttttagctaccacttacagatggacccgcggcgcattagctagttggtgaggtaacggctcaccaaggcgacgatgcgtagccgacctgagagggtgatcggccacactgggactgagacacggcccagactcctacgggaggcagcagtagggaatcttccgcaatggacgaaagtctgacggagcaacgccgcgtgagtgatgaaggt…	121	ERS11544533
YS18_F12_be95f2ac			0.026033426344101485	0.05	3856594.0	11977.0	YS18	05_Not assembled											s__;p__;c__;o__;f__;g__;s__	None			ERS11544545
YS18_G12_1fc8fe1a			0.021718493800880246	0.04	2111998.0	6559.0	YS18	05_Not assembled											s__;p__;c__;o__;f__;g__;s__	None			ERS11544557
YS18_H12_1281ead3			0.020855507292236	0.03	1759086.0	5463.0	YS18	05_Not assembled											s__;p__;c__;o__;f__;g__;s__	None			ERS11544569
BBE18_B1_d1406332			-0.0018698041020625375	0.05	1289610.0	4005.0	BBE18	05_Not assembled											s__;p__;c__;o__;f__;g__;s__	None			ERS11543974
BBE18_C1_4a3a018a			-0.0024451284411587037	0.03	758632.0	2356.0	BBE18	05_Not assembled												None			ERS11543986
BBE18_D1_45d52a8e			0.18683657912147966	0.08	64722.0	201.0	BBE18	05_Not assembled												None			ERS11543998
BBE18_E1_a1ace61e			0.1954664442079222	0.04	30268.0	94.0	BBE18	05_Not assembled												None			ERS11544010
BBE18_F1_52c191ff			0.11635934758219944	0.04	30590.0	95.0	BBE18	05_Not assembled												None			ERS11544022
BBE18_G1_dd062916			-0.0027327906107067856	0.05	3542.0	11.0	BBE18	05_Not assembled												None			ERS11544034
BBE18_H1_de44d123			0.04847107556885194	0.04	2800434.0	8697.0	BBE18	05_Not assembled											d__Bacteria;p__;c__;o__;f__;g__;s__	None			ERS11544046
BBE18_A2_df6c4418			-0.0021574662716106205	0.05	9374064.0	29112.0	BBE18	05_Not assembled											d__Bacteria;p__;c__;o__;f__;g__;s__	None			ERS11543966
BBE18_B2_30ef9fae	93.33	3.13	0.5107441820326208	1.2	959583828.0	2980074.0	BBE18	01_High	17028000.0	5960148.0	959583828.0	168.0	161.0	61816.0	5413540.0	bronze	Low coverage (33.56x, expect >= 50.0x)	d__Bacteria;p__Firmicutes;c__Bacilli;o__Bacillales_B;f__DSM-18226;g__Niallia;s__Niallia circulans_A	d__Bacteria;p__;c__;o__;f__;g__;s__	Single	gacgaacgctggcggcgtgcctaatacatgcaagtcgagcggactttaaaagcttgcttttaaagttagcggcggacgggtgagtaacacgtgggcaacctgcctgtaagactgggataacttcgggaaaccggagctaataccggataatccttttcctctcatgaggaaaagctgaaagacggtttacgctgtcacttacagatgggcccgcggcgcattagctagttggtgaggtaacggctcaccaaggcgacgatgcgtagccgacctgagagggtgatcggccacactgggactgagacacggcccagactcctacgggaggcagcagtagggaatcttccgcaatggacgaaagtctgacggagcaacgccgcgtgagtgatgaaggttttc…	30	ERS11543978
BBE18_C2_b8672c0b			0.01797888559675517	0.06	2110066.0	6553.0	BBE18	05_Not assembled											d__Bacteria;p__;c__;o__;f__;g__;s__	None			ERS11543990
BBE18_D2_3c56910a			0.022006155970428327	0.04	340676.0	1058.0	BBE18	05_Not assembled												None			ERS11544002
BBE18_E2_661746dd			0.02689641285274573	0.04	1988672.0	6176.0	BBE18	05_Not assembled											s__;p__;c__;o__;f__;g__;s__	None			ERS11544014
BBE18_F2_c0bc4c24			0.030636021056870813	0.17	4048184.0	12572.0	BBE18	05_Not assembled											s__;p__;c__;o__;f__;g__;s__	None			ERS11544026
[truncated: 842 more rows]
